# Supplementary material for: 2-(4-Meth­oxy-2-methyl­anilino)-1,2-diphenyl­ethanone
Source: Acta Crystallogr Sect E Struct Rep Online. 2011 May 7;67(Pt 6):o1303. doi: 10.1107/S1600536811015960 (PMC3120400; doi:10.1107/S1600536811015960)
Supplement: Supplementary file 1 [file e-67-o1303-sup1.cif]

##############################################################################
#                                                                            #
# This CIF contains the data in a paper accepted for publication in          #
# Acta Crystallographica Section E. It conforms to the requirements of       #
# Notes for Authors for Acta Crystallographica Section E, and has been       #
# peer reviewed under the auspices of the IUCr Commission on Journals.       #
#                                                                            #
# Full details of the Crystallographic Information File format               #
# are given in the paper "The Crystallographic Information File (CIF):       #
# a New Standard Archive File for Crystallography" by S. R. Hall, F. H.      #
# Allen and I. D. Brown [Acta Cryst. (1991), A47, 655-685].                  #
#                                                                            #
# The current version of the core CIF dictionary is obtainable from          #
# ftp://ftp.iucr.org/pub/cif_core.dic.                                       #
#                                                                            #
# Software is freely available for graphical display of the structure(s)     #
# in this CIF. For information consult the CIF software page                 #
# http://www.iucr.org/resources/cif/software.                                #
#                                                                            #
# This file may be used for bona fide research purposes within the           #
# scientific community so long as proper attribution is given to the journal # 
# article from which it was obtained.                                        #
#                                                                            #
##############################################################################
data_I
_audit_creation_method     SHELXL-97
_chemical_name_systematic
;
2-(4-Methoxy-2-methylanilino)-1,2-diphenylethanone
;
_chemical_name_common
;
;
_chemical_formula_moiety     'C22 H21 N O2'
_chemical_formula_sum     'C22 H21 N O2'
_chemical_formula_iupac     'C22 H21 N O2'
_chemical_formula_weight     331.40
_chemical_melting_point     ?
_symmetry_cell_setting     monoclinic
_symmetry_space_group_name_H-M     'P 21/c'
_symmetry_space_group_name_Hall     '-P 2ybc'
loop_
    _symmetry_equiv_pos_as_xyz
    'x, y, z'
    '-x, y+1/2, -z+1/2'
    '-x, -y, -z'
    'x, -y-1/2, z-1/2'
_cell_length_a     12.570(12)
_cell_length_b     8.009(8)
_cell_length_c     18.091(17)
_cell_angle_alpha     90.00
_cell_angle_beta     100.544(15)
_cell_angle_gamma     90.00
_cell_volume     1791(3)
_cell_formula_units_Z     4
_cell_measurement_reflns_used     4852
_cell_measurement_theta_min     2.29
_cell_measurement_theta_max     24.50
_cell_measurement_temperature     173(2)
_exptl_crystal_description     Block
_exptl_crystal_colour     Yellow
_exptl_crystal_size_max     0.21
_exptl_crystal_size_mid     0.19
_exptl_crystal_size_min     0.15
_exptl_crystal_density_diffrn     1.229
_exptl_crystal_density_meas     ?
_exptl_crystal_density_method     'not measured'
_exptl_crystal_F_000     704
_exptl_absorpt_coefficient_mu     0.078
_exptl_absorpt_correction_type     multi-scan
_exptl_absorpt_process_details     '(SADABS; Bruker, 2008)'
_exptl_absorpt_correction_T_min     0.9837
_exptl_absorpt_correction_T_max     0.9883
_exptl_special_details
;
;
_diffrn_ambient_temperature     173(2)
_diffrn_radiation_type     MoK\a
_diffrn_radiation_wavelength     0.71073
_diffrn_radiation_source     'fine-focus sealed tube'
_diffrn_radiation_monochromator     graphite
_diffrn_measurement_device_type     'Bruker SMART CCD area-detector'
_diffrn_measurement_method     '\f and \w'
_diffrn_detector_area_resol_mean     ?
_diffrn_reflns_number     28799
_diffrn_reflns_av_R_equivalents     0.0546
_diffrn_reflns_av_sigmaI/netI     0.0349
_diffrn_reflns_theta_min     1.65
_diffrn_reflns_theta_max     27.50
_diffrn_reflns_theta_full     27.50
_diffrn_measured_fraction_theta_max     1.000
_diffrn_measured_fraction_theta_full     1.000
_diffrn_reflns_limit_h_min     -16
_diffrn_reflns_limit_h_max     16
_diffrn_reflns_limit_k_min     -10
_diffrn_reflns_limit_k_max     10
_diffrn_reflns_limit_l_min     -23
_diffrn_reflns_limit_l_max     23
_diffrn_standards_number     ?
_diffrn_standards_interval_count     ?
_diffrn_standards_interval_time     ?
_diffrn_standards_decay_%     ?
_refine_special_details
;
Refinement of <i>F</i>^2^ against ALL reflections. The weighted <i>R</i>-factor
<i>wR</i> and goodness of fit <i>S</i> are based on <i>F</i>^2^, conventional
<i>R</i>-factors <i>R</i> are based on <i>F</i>, with <i>F</i> set to zero for
negative <i>F</i>^2^. The threshold expression of <i>F</i>^2^ >
\s(<i>F</i>^2^) is used only for calculating <i>R</i>-factors(gt) <i>etc</i>.
and is not relevant to the choice of reflections for refinement.
<i>R</i>-factors based on <i>F</i>^2^ are statistically about twice as large
as those based on <i>F</i>, and <i>R</i>- factors based on ALL data will be
even larger.
;
_reflns_number_total     4122
_reflns_number_gt     2935
_reflns_threshold_expression     I>2\s(I)
_refine_ls_structure_factor_coef     Fsqd
_refine_ls_matrix_type     full
_refine_ls_R_factor_all     0.0660
_refine_ls_R_factor_gt     0.0420
_refine_ls_wR_factor_gt     0.0973
_refine_ls_wR_factor_ref     0.1115
_refine_ls_goodness_of_fit_ref     1.054
_refine_ls_restrained_S_all     1.054
_refine_ls_number_reflns     4122
_refine_ls_number_parameters     226
_refine_ls_number_restraints     0
_refine_ls_hydrogen_treatment     constr
_refine_ls_weighting_scheme     calc
_refine_ls_weighting_details
         'calc w=1/[\s^2^(Fo^2^)+(0.0413P)^2^+0.4229P] where P=(Fo^2^+2Fc^2^)/3'
_atom_sites_solution_hydrogens     geom
_atom_sites_solution_primary     direct
_atom_sites_solution_secondary     difmap
_refine_ls_shift/su_max     0.004
_refine_ls_shift/su_mean     0.001
_refine_diff_density_max     0.267
_refine_diff_density_min     -0.251
_refine_ls_extinction_method     none
_refine_ls_extinction_coef     ?
loop_
    _atom_type_symbol
    _atom_type_description
    _atom_type_scat_dispersion_real
    _atom_type_scat_dispersion_imag
    _atom_type_scat_source
    'C' 'C' 0.0033 0.0016
                         'International Tables Vol C Tables 4.2.6.8 and 6.1.1.4'
    'H' 'H' 0.0000 0.0000
                         'International Tables Vol C Tables 4.2.6.8 and 6.1.1.4'
    'N' 'N' 0.0061 0.0033
                         'International Tables Vol C Tables 4.2.6.8 and 6.1.1.4'
    'O' 'O' 0.0106 0.0060
                         'International Tables Vol C Tables 4.2.6.8 and 6.1.1.4'
_computing_data_collection     'SMART (Bruker, 2008)'
_computing_cell_refinement     'SAINT (Bruker, 2008)'
_computing_data_reduction     'SAINT (Bruker, 2008)'
_computing_structure_solution     'SHELXS97 (Sheldrick, 2008)'
_computing_structure_refinement     'SHELXL97 (Sheldrick, 2008)'
_computing_molecular_graphics     'OLEX2 (Dolomanov <i>et al.</i>, 2009)'
_computing_publication_material
;
SHELXTL (Sheldrick, 2008), OLEX2 (Dolomanov <i>et al.</i>,
2009), publCIF
(Westrip, 2010) and Mercury (Macrae <i>et al.</i>, 2006)
;
loop_
    _atom_site_type_symbol
    _atom_site_label
    _atom_site_fract_x
    _atom_site_fract_y
    _atom_site_fract_z
    _atom_site_U_iso_or_equiv
    _atom_site_adp_type
    _atom_site_calc_flag
    _atom_site_refinement_flags
    _atom_site_occupancy
    _atom_site_symmetry_multiplicity
    _atom_site_disorder_assembly
    _atom_site_disorder_group
    C C1 0.70413(11) 0.71666(18) 0.13255(8) 0.0336(3) Uani d . 1 1 . .
    C C2 0.65511(11) 0.79413(17) 0.05905(7) 0.0314(3) Uani d . 1 1 . .
    C C3 0.70228(12) 0.92642(19) 0.02686(8) 0.0380(3) Uani d . 1 1 . .
    H H3A 0.7667 0.9764 0.0533 0.046 Uiso calc R 1 1 . .
    C C4 0.65510(14) 0.9856(2) -0.04399(8) 0.0453(4) Uani d . 1 1 . .
    H H4A 0.6879 1.0748 -0.0662 0.054 Uiso calc R 1 1 . .
    C C5 0.56034(14) 0.9144(2) -0.08206(8) 0.0436(4) Uani d . 1 1 . .
    H H5A 0.5286 0.9546 -0.1305 0.052 Uiso calc R 1 1 . .
    C C6 0.51179(13) 0.7853(2) -0.05009(8) 0.0420(4) Uani d . 1 1 . .
    H H6A 0.4460 0.7385 -0.0761 0.050 Uiso calc R 1 1 . .
    C C7 0.55897(12) 0.72392(18) 0.01989(8) 0.0361(3) Uani d . 1 1 . .
    H H7A 0.5260 0.6339 0.0414 0.043 Uiso calc R 1 1 . .
    C C8 0.78651(11) 0.81396(18) 0.19059(8) 0.0339(3) Uani d . 1 1 . .
    H H8A 0.8385 0.8744 0.1644 0.041 Uiso calc R 1 1 . .
    C C9 0.72052(11) 0.94044(17) 0.22728(7) 0.0297(3) Uani d . 1 1 . .
    C C10 0.72302(12) 1.11045(18) 0.21167(8) 0.0370(3) Uani d . 1 1 . .
    H H10A 0.7685 1.1508 0.1790 0.044 Uiso calc R 1 1 . .
    C C11 0.65930(13) 1.22179(18) 0.24361(9) 0.0421(4) Uani d . 1 1 . .
    H H11A 0.6615 1.3376 0.2327 0.051 Uiso calc R 1 1 . .
    C C12 0.59250(12) 1.16418(19) 0.29135(8) 0.0396(4) Uani d . 1 1 . .
    H H12A 0.5489 1.2403 0.3129 0.048 Uiso calc R 1 1 . .
    C C13 0.58976(12) 0.99566(19) 0.30736(8) 0.0378(3) Uani d . 1 1 . .
    H H13A 0.5441 0.9557 0.3399 0.045 Uiso calc R 1 1 . .
    C C14 0.65372(11) 0.88458(18) 0.27584(8) 0.0334(3) Uani d . 1 1 . .
    H H14A 0.6519 0.7691 0.2875 0.040 Uiso calc R 1 1 . .
    C C15 0.91952(11) 0.72896(19) 0.30593(8) 0.0330(3) Uani d . 1 1 . .
    C C16 0.95263(11) 0.59902(19) 0.35825(8) 0.0346(3) Uani d . 1 1 . .
    C C17 1.02943(11) 0.6351(2) 0.42183(8) 0.0393(4) Uani d . 1 1 . .
    H H17A 1.0524 0.5485 0.4570 0.047 Uiso calc R 1 1 . .
    C C18 1.07393(12) 0.7936(2) 0.43580(8) 0.0412(4) Uani d . 1 1 . .
    C C19 1.04216(12) 0.9204(2) 0.38448(8) 0.0409(4) Uani d . 1 1 . .
    H H19A 1.0725 1.0289 0.3929 0.049 Uiso calc R 1 1 . .
    C C20 0.96492(11) 0.88712(19) 0.32004(8) 0.0375(3) Uani d . 1 1 . .
    H H20A 0.9429 0.9745 0.2851 0.045 Uiso calc R 1 1 . .
    C C21 0.90500(13) 0.4262(2) 0.34587(9) 0.0442(4) Uani d . 1 1 . .
    H H21A 0.9374 0.3535 0.3875 0.066 Uiso calc R 1 1 . .
    H H21B 0.9201 0.3810 0.2985 0.066 Uiso calc R 1 1 . .
    H H21C 0.8266 0.4318 0.3435 0.066 Uiso calc R 1 1 . .
    C C22 1.19345(16) 0.9696(3) 0.52047(11) 0.0690(6) Uani d . 1 1 . .
    H H22A 1.2440 0.9640 0.5686 0.103 Uiso calc R 1 1 . .
    H H22B 1.1358 1.0496 0.5244 0.103 Uiso calc R 1 1 . .
    H H22C 1.2322 1.0058 0.4810 0.103 Uiso calc R 1 1 . .
    N N1 0.84386(10) 0.69119(16) 0.24129(7) 0.0412(3) Uani d . 1 1 . .
    H H1A 0.8302 0.5852 0.2308 0.049 Uiso calc R 1 1 . .
    O O1 0.67637(9) 0.57676(13) 0.14827(6) 0.0477(3) Uani d . 1 1 . .
    O O2 1.14758(10) 0.80923(17) 0.50230(6) 0.0612(4) Uani d . 1 1 . .
loop_
    _atom_site_aniso_label
    _atom_site_aniso_U_11
    _atom_site_aniso_U_22
    _atom_site_aniso_U_33
    _atom_site_aniso_U_12
    _atom_site_aniso_U_13
    _atom_site_aniso_U_23
    C1 0.0331(7) 0.0372(8) 0.0294(7) -0.0008(6) 0.0026(6) -0.0002(6)
    C2 0.0323(7) 0.0345(8) 0.0264(7) 0.0029(6) 0.0024(6) -0.0041(6)
    C3 0.0388(8) 0.0420(8) 0.0318(8) -0.0004(7) 0.0030(6) -0.0009(6)
    C4 0.0585(10) 0.0449(9) 0.0338(8) 0.0049(8) 0.0114(7) 0.0045(7)
    C5 0.0558(10) 0.0458(9) 0.0256(7) 0.0141(8) -0.0022(7) -0.0025(6)
    C6 0.0435(9) 0.0450(9) 0.0326(8) 0.0067(7) -0.0062(7) -0.0089(7)
    C7 0.0386(8) 0.0360(8) 0.0318(7) 0.0014(6) 0.0013(6) -0.0056(6)
    C8 0.0314(7) 0.0377(8) 0.0299(7) -0.0001(6) -0.0013(6) 0.0027(6)
    C9 0.0279(7) 0.0321(7) 0.0252(7) -0.0033(6) -0.0055(5) 0.0023(5)
    C10 0.0399(8) 0.0347(8) 0.0331(7) -0.0082(6) -0.0024(6) 0.0067(6)
    C11 0.0503(9) 0.0265(7) 0.0418(8) -0.0024(7) -0.0121(7) 0.0012(6)
    C12 0.0401(8) 0.0371(8) 0.0362(8) 0.0056(7) -0.0076(7) -0.0060(6)
    C13 0.0381(8) 0.0399(8) 0.0337(7) -0.0025(7) 0.0023(6) -0.0008(6)
    C14 0.0373(8) 0.0288(7) 0.0314(7) -0.0032(6) -0.0006(6) 0.0029(6)
    C15 0.0260(7) 0.0444(8) 0.0281(7) 0.0042(6) 0.0033(5) 0.0017(6)
    C16 0.0279(7) 0.0453(9) 0.0315(7) 0.0023(6) 0.0084(6) 0.0050(6)
    C17 0.0302(7) 0.0542(10) 0.0333(8) 0.0001(7) 0.0047(6) 0.0151(7)
    C18 0.0297(8) 0.0616(10) 0.0295(7) -0.0071(7) -0.0016(6) 0.0101(7)
    C19 0.0351(8) 0.0499(9) 0.0356(8) -0.0089(7) 0.0011(6) 0.0052(7)
    C20 0.0337(8) 0.0445(9) 0.0323(7) 0.0018(7) 0.0007(6) 0.0082(6)
    C21 0.0437(9) 0.0476(9) 0.0407(8) -0.0011(7) 0.0062(7) 0.0079(7)
    C22 0.0614(12) 0.0892(15) 0.0463(10) -0.0308(11) -0.0170(9) 0.0086(10)
    N1 0.0441(7) 0.0359(7) 0.0371(7) 0.0081(6) -0.0094(6) -0.0035(5)
    O1 0.0572(7) 0.0424(6) 0.0380(6) -0.0124(5) -0.0057(5) 0.0068(5)
    O2 0.0565(7) 0.0759(9) 0.0411(6) -0.0243(7) -0.0179(6) 0.0195(6)
_geom_special_details
;
All e.s.d.'s (except the e.s.d. in the dihedral angle between two l.s. planes)
are estimated using the full covariance matrix. The cell e.s.d.'s are taken
into account individually in the estimation of e.s.d.'s in distances, angles
and torsion angles; correlations between e.s.d.'s in cell parameters are only
used when they are defined by crystal symmetry. An approximate (isotropic)
treatment of cell e.s.d.'s is used for estimating e.s.d.'s involving l.s.
planes.
;
loop_
    _geom_bond_atom_site_label_1
    _geom_bond_atom_site_label_2
    _geom_bond_site_symmetry_2
    _geom_bond_distance
    _geom_bond_publ_flag
    C1 O1 . 1.2226(19) ?
    C1 C2 . 1.494(2) ?
    C1 C8 . 1.544(2) ?
    C2 C3 . 1.393(2) ?
    C2 C7 . 1.402(2) ?
    C3 C4 . 1.393(2) ?
    C3 H3A . 0.9500 ?
    C4 C5 . 1.385(2) ?
    C4 H4A . 0.9500 ?
    C5 C6 . 1.380(2) ?
    C5 H5A . 0.9500 ?
    C6 C7 . 1.386(2) ?
    C6 H6A . 0.9500 ?
    C7 H7A . 0.9500 ?
    C8 N1 . 1.4443(19) ?
    C8 C9 . 1.535(2) ?
    C8 H8A . 1.0000 ?
    C9 C10 . 1.392(2) ?
    C9 C14 . 1.395(2) ?
    C10 C11 . 1.393(2) ?
    C10 H10A . 0.9500 ?
    C11 C12 . 1.389(2) ?
    C11 H11A . 0.9500 ?
    C12 C13 . 1.382(2) ?
    C12 H12A . 0.9500 ?
    C13 C14 . 1.390(2) ?
    C13 H13A . 0.9500 ?
    C14 H14A . 0.9500 ?
    C15 C20 . 1.394(2) ?
    C15 N1 . 1.399(2) ?
    C15 C16 . 1.417(2) ?
    C16 C17 . 1.390(2) ?
    C16 C21 . 1.509(2) ?
    C17 C18 . 1.391(2) ?
    C17 H17A . 0.9500 ?
    C18 O2 . 1.383(2) ?
    C18 C19 . 1.385(2) ?
    C19 C20 . 1.399(2) ?
    C19 H19A . 0.9500 ?
    C20 H20A . 0.9500 ?
    C21 H21A . 0.9800 ?
    C21 H21B . 0.9800 ?
    C21 H21C . 0.9800 ?
    C22 O2 . 1.422(2) ?
    C22 H22A . 0.9800 ?
    C22 H22B . 0.9800 ?
    C22 H22C . 0.9800 ?
    N1 H1A . 0.8800 ?
loop_
    _geom_angle_atom_site_label_1
    _geom_angle_atom_site_label_2
    _geom_angle_atom_site_label_3
    _geom_angle_site_symmetry_1
    _geom_angle_site_symmetry_3
    _geom_angle
    _geom_angle_publ_flag
    O1 C1 C2 . . 119.92(13) ?
    O1 C1 C8 . . 119.27(13) ?
    C2 C1 C8 . . 120.77(13) ?
    C3 C2 C7 . . 119.18(14) ?
    C3 C2 C1 . . 123.38(13) ?
    C7 C2 C1 . . 117.39(13) ?
    C2 C3 C4 . . 120.09(15) ?
    C2 C3 H3A . . 120.0 ?
    C4 C3 H3A . . 120.0 ?
    C5 C4 C3 . . 119.99(16) ?
    C5 C4 H4A . . 120.0 ?
    C3 C4 H4A . . 120.0 ?
    C6 C5 C4 . . 120.41(15) ?
    C6 C5 H5A . . 119.8 ?
    C4 C5 H5A . . 119.8 ?
    C5 C6 C7 . . 120.02(15) ?
    C5 C6 H6A . . 120.0 ?
    C7 C6 H6A . . 120.0 ?
    C6 C7 C2 . . 120.30(15) ?
    C6 C7 H7A . . 119.9 ?
    C2 C7 H7A . . 119.9 ?
    N1 C8 C9 . . 114.91(13) ?
    N1 C8 C1 . . 106.44(13) ?
    C9 C8 C1 . . 106.20(12) ?
    N1 C8 H8A . . 109.7 ?
    C9 C8 H8A . . 109.7 ?
    C1 C8 H8A . . 109.7 ?
    C10 C9 C14 . . 118.68(13) ?
    C10 C9 C8 . . 121.58(13) ?
    C14 C9 C8 . . 119.71(13) ?
    C9 C10 C11 . . 120.40(15) ?
    C9 C10 H10A . . 119.8 ?
    C11 C10 H10A . . 119.8 ?
    C12 C11 C10 . . 120.28(15) ?
    C12 C11 H11A . . 119.9 ?
    C10 C11 H11A . . 119.9 ?
    C13 C12 C11 . . 119.71(14) ?
    C13 C12 H12A . . 120.1 ?
    C11 C12 H12A . . 120.1 ?
    C12 C13 C14 . . 120.05(15) ?
    C12 C13 H13A . . 120.0 ?
    C14 C13 H13A . . 120.0 ?
    C13 C14 C9 . . 120.87(14) ?
    C13 C14 H14A . . 119.6 ?
    C9 C14 H14A . . 119.6 ?
    C20 C15 N1 . . 122.87(13) ?
    C20 C15 C16 . . 119.00(14) ?
    N1 C15 C16 . . 118.12(14) ?
    C17 C16 C15 . . 118.33(15) ?
    C17 C16 C21 . . 120.70(13) ?
    C15 C16 C21 . . 120.97(14) ?
    C16 C17 C18 . . 122.38(14) ?
    C16 C17 H17A . . 118.8 ?
    C18 C17 H17A . . 118.8 ?
    O2 C18 C19 . . 125.58(15) ?
    O2 C18 C17 . . 115.06(13) ?
    C19 C18 C17 . . 119.35(14) ?
    C18 C19 C20 . . 119.34(15) ?
    C18 C19 H19A . . 120.3 ?
    C20 C19 H19A . . 120.3 ?
    C15 C20 C19 . . 121.61(14) ?
    C15 C20 H20A . . 119.2 ?
    C19 C20 H20A . . 119.2 ?
    C16 C21 H21A . . 109.5 ?
    C16 C21 H21B . . 109.5 ?
    H21A C21 H21B . . 109.5 ?
    C16 C21 H21C . . 109.5 ?
    H21A C21 H21C . . 109.5 ?
    H21B C21 H21C . . 109.5 ?
    O2 C22 H22A . . 109.5 ?
    O2 C22 H22B . . 109.5 ?
    H22A C22 H22B . . 109.5 ?
    O2 C22 H22C . . 109.5 ?
    H22A C22 H22C . . 109.5 ?
    H22B C22 H22C . . 109.5 ?
    C15 N1 C8 . . 124.59(13) ?
    C15 N1 H1A . . 117.7 ?
    C8 N1 H1A . . 117.7 ?
    C18 O2 C22 . . 117.49(13) ?
loop_
    _geom_torsion_atom_site_label_1
    _geom_torsion_atom_site_label_2
    _geom_torsion_atom_site_label_3
    _geom_torsion_atom_site_label_4
    _geom_torsion_site_symmetry_1
    _geom_torsion_site_symmetry_2
    _geom_torsion_site_symmetry_3
    _geom_torsion_site_symmetry_4
    _geom_torsion
    _geom_torsion_publ_flag
    O1 C1 C2 C3 . . . . -160.36(14) ?
    C8 C1 C2 C3 . . . . 22.1(2) ?
    O1 C1 C2 C7 . . . . 17.0(2) ?
    C8 C1 C2 C7 . . . . -160.60(12) ?
    C7 C2 C3 C4 . . . . -1.2(2) ?
    C1 C2 C3 C4 . . . . 176.15(14) ?
    C2 C3 C4 C5 . . . . 0.9(2) ?
    C3 C4 C5 C6 . . . . 0.3(2) ?
    C4 C5 C6 C7 . . . . -1.3(2) ?
    C5 C6 C7 C2 . . . . 1.0(2) ?
    C3 C2 C7 C6 . . . . 0.2(2) ?
    C1 C2 C7 C6 . . . . -177.25(13) ?
    O1 C1 C8 N1 . . . . 21.30(18) ?
    C2 C1 C8 N1 . . . . -161.10(12) ?
    O1 C1 C8 C9 . . . . -101.58(16) ?
    C2 C1 C8 C9 . . . . 76.02(16) ?
    N1 C8 C9 C10 . . . . 135.07(14) ?
    C1 C8 C9 C10 . . . . -107.56(15) ?
    N1 C8 C9 C14 . . . . -46.83(17) ?
    C1 C8 C9 C14 . . . . 70.54(15) ?
    C14 C9 C10 C11 . . . . -0.5(2) ?
    C8 C9 C10 C11 . . . . 177.64(12) ?
    C9 C10 C11 C12 . . . . -0.1(2) ?
    C10 C11 C12 C13 . . . . 0.3(2) ?
    C11 C12 C13 C14 . . . . 0.1(2) ?
    C12 C13 C14 C9 . . . . -0.6(2) ?
    C10 C9 C14 C13 . . . . 0.8(2) ?
    C8 C9 C14 C13 . . . . -177.33(12) ?
    C20 C15 C16 C17 . . . . 0.0(2) ?
    N1 C15 C16 C17 . . . . 178.73(13) ?
    C20 C15 C16 C21 . . . . 179.37(13) ?
    N1 C15 C16 C21 . . . . -1.9(2) ?
    C15 C16 C17 C18 . . . . 0.4(2) ?
    C21 C16 C17 C18 . . . . -178.96(14) ?
    C16 C17 C18 O2 . . . . 178.75(13) ?
    C16 C17 C18 C19 . . . . -0.8(2) ?
    O2 C18 C19 C20 . . . . -178.70(14) ?
    C17 C18 C19 C20 . . . . 0.8(2) ?
    N1 C15 C20 C19 . . . . -178.65(14) ?
    C16 C15 C20 C19 . . . . 0.0(2) ?
    C18 C19 C20 C15 . . . . -0.4(2) ?
    C20 C15 N1 C8 . . . . -14.1(2) ?
    C16 C15 N1 C8 . . . . 167.24(13) ?
    C9 C8 N1 C15 . . . . -57.18(19) ?
    C1 C8 N1 C15 . . . . -174.41(13) ?
    C19 C18 O2 C22 . . . . 1.2(2) ?
    C17 C18 O2 C22 . . . . -178.33(16) ?
loop_
    _geom_hbond_atom_site_label_D
    _geom_hbond_atom_site_label_H
    _geom_hbond_atom_site_label_A
    _geom_hbond_site_symmetry_A
    _geom_hbond_distance_DH
    _geom_hbond_distance_HA
    _geom_hbond_distance_DA
    _geom_hbond_angle_DHA
    N1 H1A O1 . 0.88 2.22 2.609(3) 107
    C11 H11A O1 1_565 0.95 2.48 3.352(4) 153
data_global
_journal_date_recd_electronic     2011-04-26
_journal_date_accepted     2011-04-27
_journal_name_full     'Acta Crystallographica, Section E'
_journal_year     2011
_journal_volume     67
_journal_issue      6
_journal_page_first     o1303
_journal_page_last     o1303
_journal_paper_category     QO
_journal_coeditor_code     HG5030
_publ_contact_author_name     'Hakan Arslan'
_publ_contact_author_address
;
Department of Chemistry,
Emory University,
Atlanta, GA 30322, USA
;
_publ_contact_author_email     hakan.arslan.acad@gmail.com
_publ_contact_author_fax     '+90-324-3610047'
_publ_contact_author_phone     '+90-532-7073122'
_publ_section_title
;
2-(4-Methoxy-2-methylanilino)-1,2-diphenylethanone
;
loop_
    _publ_author_name
    _publ_author_address
    'Arslan, Hakan'
;
Department of Chemistry,
Emory University,
Atlanta, GA 30322, USA
and
Department of Chemistry,
Faculty of Arts and Science,
Mersin University,
Mersin, TR 33343, Turkey
;
    'Algul, Oztekin'
;
Department of Pharmaceutical Chemistry,
Faculty of Pharmacy, Mersin University,
Mersin, TR 33169, Turkey
;
    'Zirek, Selin'
;
Department of Pharmaceutical Chemistry,
Faculty of Pharmacy, Mersin University,
Mersin, TR 33169, Turkey
;
    'Tari, Ozden'
;
Department of Pharmaceutical Chemistry,
Faculty of Pharmacy, Mersin University,
Mersin, TR 33169, Turkey
;
    'Demircan, Ayd\?in '
;
Department of Chemistry
Faculty of Arts and Sciences
Nigde University
Nigde, TR 51240, Turkey
;
    'Hardcastle, Kenneth I.'
;
Department of Chemistry,
Emory University,
Atlanta, GA 30322, USA
;
