# Supplementary material for: 2-(4-Meth­oxy-2-methyl­anilino)-1,2-diphenyl­ethanone
Source: Acta Crystallogr Sect E Struct Rep Online. 2011 May 7;67(Pt 6):o1303. doi: 10.1107/S1600536811015960 (PMC3120400; doi:10.1107/S1600536811015960)
Supplement: Supplementary file 2 [file e-67-o1303-Isup2.hkl]

# 
# h,k,l, Fc-squared, Fo-squared, sigma(Fo-squared) and status flag 
# 
data_I
_shelx_title ' sz_27 in P2(1)/c' 
_shelx_refln_list_code          4 
_shelx_F_calc_maximum      224.23 
_exptl_crystal_F_000       704.00 
_reflns_d_resolution_high  0.7696 
 
loop_ 
 _symmetry_equiv_pos_as_xyz 
 'x, y, z' 
 '-x, y+1/2, -z+1/2' 
 '-x, -y, -z' 
 'x, -y-1/2, z-1/2' 
 
_cell_length_a    12.5702 
_cell_length_b     8.0095 
_cell_length_c    18.0914 
_cell_angle_alpha  90.000 
_cell_angle_beta  100.544 
_cell_angle_gamma  90.000 
 
_shelx_F_squared_multiplier     1.000 
 
loop_ 
 _refln_index_h 
 _refln_index_k 
 _refln_index_l 
 _refln_F_squared_calc 
 _refln_F_squared_meas 
 _refln_F_squared_sigma 
 _refln_observed_status 
   1   0   0       63.37       67.08      3.79 o 
   2   0   0        1.41        0.92      1.03 o 
   3   0   0     7290.68     7615.25    131.07 o 
   4   0   0      426.97      365.09      8.32 o 
   5   0   0     1641.89     1635.89     38.13 o 
   6   0   0      489.87      447.52     10.38 o 
   7   0   0        5.36       10.06      1.80 o 
   8   0   0     2655.62     2581.96     56.07 o 
   9   0   0       98.13      107.18      5.42 o 
  10   0   0      264.17      276.20     11.05 o 
  11   0   0       91.45       74.31      6.48 o 
  12   0   0        1.44        1.92      3.09 o 
  13   0   0      189.28      199.73     11.12 o 
  14   0   0      131.81      135.10     13.22 o 
  15   0   0        9.32        9.35      8.00 o 
  16   0   0      335.44      328.66     36.90 o 
   1   1   0     3312.62     3250.99     44.90 o 
   2   1   0     2164.65     2196.69     30.68 o 
   3   1   0      307.26      304.03      4.90 o 
   4   1   0        0.94        1.70      0.70 o 
   5   1   0        4.31        6.88      0.90 o 
   6   1   0      236.54      224.42      4.39 o 
   7   1   0      976.33      960.98     14.43 o 
   8   1   0      315.34      324.34      6.47 o 
   9   1   0        5.16        7.50      1.70 o 
  10   1   0        0.02       -0.43      1.77 o 
  11   1   0        0.02        1.52      2.04 o 
  12   1   0        2.53       -0.58      2.30 o 
  13   1   0       75.88       76.80      5.73 o 
  14   1   0       14.58       17.69      4.59 o 
  15   1   0       11.04        7.35      4.30 o 
   0   2   0      541.26      567.45     10.84 o 
   1   2   0       38.99       29.45      1.59 o 
   2   2   0      529.94      565.90      8.38 o 
   3   2   0     1914.31     2009.53     27.33 o 
   4   2   0      511.01      574.49     10.30 o 
   5   2   0      179.33      196.67      3.99 o 
   6   2   0      217.06      229.48      4.65 o 
   7   2   0      112.12      101.02      4.27 o 
   8   2   0       16.27       19.63      1.78 o 
   9   2   0        7.73        7.33      1.79 o 
  10   2   0       80.07       77.25      4.02 o 
  11   2   0        2.35        1.73      2.41 o 
  12   2   0       91.26      109.27      6.86 o 
  13   2   0      164.89      178.31      8.33 o 
  14   2   0      152.52      161.66     13.31 o 
  15   2   0        0.52       -1.12      4.47 o 
   1   3   0      297.11      286.00      4.74 o 
   2   3   0     2278.77     2318.64     30.40 o 
   3   3   0        1.99        0.19      0.85 o 
   4   3   0      355.55      376.99      6.82 o 
   5   3   0      408.09      400.80      7.64 o 
   6   3   0       12.70        7.99      1.27 o 
   7   3   0      420.14      434.23      9.45 o 
   8   3   0       22.21       18.98      2.74 o 
   9   3   0       25.79       18.59      2.54 o 
  10   3   0       45.23       58.75      4.04 o 
  11   3   0       79.65       82.33      5.44 o 
  12   3   0        9.42        3.92      3.98 o 
  13   3   0        3.41        1.67      3.82 o 
  14   3   0       19.81       27.39      5.64 o 
  15   3   0       16.49       17.42      6.52 o 
   0   4   0       18.73       10.97      1.65 o 
   1   4   0     1163.76     1271.05     18.34 o 
   2   4   0       98.68      112.32      2.97 o 
   3   4   0      630.60      665.76     11.02 o 
   4   4   0      412.40      437.98      8.04 o 
   5   4   0       38.13       38.16      2.26 o 
   6   4   0        1.63        3.23      1.45 o 
   7   4   0       79.07       82.35      4.32 o 
   8   4   0       17.39       16.73      2.49 o 
   9   4   0       32.41       36.70      3.46 o 
  10   4   0       76.11       79.68      6.16 o 
  11   4   0       60.71       49.74      5.68 o 
  12   4   0      195.96      191.87     12.26 o 
  13   4   0       79.05       90.13      8.11 o 
  14   4   0       81.08       77.50      7.92 o 
   1   5   0      465.13      492.74      8.85 o 
   2   5   0      692.86      733.65     12.24 o 
   3   5   0       20.31       24.22      2.04 o 
   4   5   0      152.39      157.35      4.74 o 
   5   5   0      144.25      124.96      4.54 o 
   6   5   0      476.13      457.99     10.05 o 
   7   5   0        2.52        0.87      2.11 o 
   8   5   0      227.59      236.90      9.12 o 
   9   5   0       56.88       69.98      5.54 o 
  10   5   0        0.75        0.39      3.56 o 
  11   5   0        6.16        4.20      3.37 o 
  12   5   0        3.36        5.60      4.28 o 
  13   5   0       13.97       14.39      5.27 o 
  14   5   0        2.40        3.78      4.99 o 
   0   6   0      593.85      640.87     16.88 o 
   1   6   0        3.65        0.52      1.36 o 
   2   6   0       21.56       16.25      2.16 o 
   3   6   0      535.13      514.08     10.82 o 
   4   6   0      184.07      196.46      7.95 o 
   5   6   0      808.59      766.31     17.21 o 
   6   6   0        4.97       -2.73      1.92 o 
   7   6   0        1.04        4.58      2.61 o 
   8   6   0      148.06      146.26      8.47 o 
   9   6   0        0.09       -3.51      2.34 o 
  10   6   0       21.39       18.14      4.16 o 
  11   6   0       50.08       45.75      6.13 o 
  12   6   0       30.90       29.82      5.74 o 
  13   6   0        8.26        7.84      4.93 o 
   1   7   0       12.30        6.12      2.01 o 
   2   7   0        0.19        2.21      1.94 o 
   3   7   0      321.01      281.06      8.39 o 
   4   7   0        3.01        0.93      2.10 o 
   5   7   0       11.05        8.06      2.58 o 
   6   7   0       30.46       28.86      4.66 o 
   7   7   0       17.58       13.95      3.33 o 
   8   7   0        0.19        3.81      3.54 o 
   9   7   0        0.03        0.32      3.31 o 
  10   7   0       19.48       18.68      4.51 o 
  11   7   0        8.90        3.76      4.09 o 
   0   8   0       84.15      102.44     11.62 o 
   1   8   0       10.19        5.43      3.00 o 
   2   8   0      130.71      136.82      6.73 o 
   3   8   0       70.18       73.86      4.91 o 
   4   8   0        0.06        1.26      2.40 o 
   5   8   0       35.32       33.91      5.27 o 
   6   8   0        1.66       -1.78      2.79 o 
   7   8   0       16.72        8.94      3.60 o 
   8   8   0        4.18        7.58      4.01 o 
   9   8   0        1.24        1.59      3.91 o 
  10   8   0       16.20       13.75      4.77 o 
   1   9   0       68.40       80.57      7.17 o 
   2   9   0       22.00        6.16      4.07 o 
   3   9   0       28.02       34.28      9.06 o 
   4   9   0        7.83        0.12      3.49 o 
   5   9   0        0.60        0.60      3.35 o 
   6   9   0        6.28        8.85      3.67 o 
   7   9   0       49.66       53.90      6.12 o 
   8   9   0        2.75        1.33      4.52 o 
   0  10   0      193.78      229.77     20.53 o 
   1  10   0        1.01        0.20      3.60 o 
   2  10   0        0.08        0.79      3.79 o 
   3  10   0        4.54        6.26      4.27 o 
   4  10   0        8.66        7.28      4.82 o 
 -16   1   1       14.68       13.01      5.04 o 
 -15   1   1      199.95      212.73     10.38 o 
 -14   1   1      104.39      109.05      7.97 o 
 -13   1   1        0.00       -0.13      2.73 o 
 -12   1   1       94.34      101.31      5.52 o 
 -11   1   1        1.53        4.43      2.22 o 
 -10   1   1        0.75        1.45      1.89 o 
  -9   1   1        1.99        0.00      1.40 o 
  -8   1   1      314.96      335.94      6.89 o 
  -7   1   1      305.91      298.09      5.54 o 
  -6   1   1       98.84       83.43      2.89 o 
  -5   1   1     1462.67     1367.92     19.22 o 
  -4   1   1      847.98      831.22     11.97 o 
  -3   1   1     4486.90     4308.49     57.34 o 
  -2   1   1     3939.33     3722.74     51.75 o 
  -1   1   1     2671.34     2566.79     35.66 o 
   0   1   1      308.92      313.27      4.53 o 
   1   1   1       33.31       32.54      1.07 o 
   2   1   1     2120.92     2087.30     29.29 o 
   3   1   1        0.33        0.24      0.63 o 
   4   1   1       68.49       79.80      2.17 o 
   5   1   1       46.08       60.68      2.06 o 
   6   1   1        4.80       10.13      1.21 o 
   7   1   1      354.30      344.70      6.37 o 
   8   1   1      521.83      514.14      9.33 o 
   9   1   1       44.28       43.43      2.68 o 
  10   1   1        2.55        1.83      1.93 o 
  11   1   1      182.68      183.03      6.84 o 
  12   1   1       33.21       26.08      3.91 o 
  13   1   1        5.77        8.43      3.31 o 
  14   1   1       22.62       23.39      5.43 o 
  15   1   1       29.09       35.42      6.53 o 
 -15   2   1        0.03        5.17      4.41 o 
 -14   2   1        8.81        7.33      4.10 o 
 -13   2   1      172.87      164.04      8.07 o 
 -12   2   1      171.30      186.61      7.99 o 
 -11   2   1        0.01        1.05      2.26 o 
 -10   2   1       26.04       28.78      3.06 o 
  -9   2   1       57.24       54.31      3.24 o 
  -8   2   1       38.81       36.70      2.52 o 
  -7   2   1      522.39      480.39      9.28 o 
  -6   2   1       12.76        8.92      1.16 o 
  -5   2   1        0.91        0.03      0.76 o 
  -4   2   1      269.45      262.93      5.36 o 
  -3   2   1      333.56      319.25      5.27 o 
  -2   2   1      163.00      167.70      3.11 o 
  -1   2   1     3592.34     3602.84     48.11 o 
   0   2   1      327.01      344.87      5.16 o 
   1   2   1       44.93       34.84      1.27 o 
   2   2   1       20.63       17.52      1.11 o 
   3   2   1        2.37        2.19      0.75 o 
   4   2   1      414.25      363.40      6.07 o 
   5   2   1        0.13       -0.05      0.79 o 
   6   2   1        5.79        3.72      1.06 o 
   7   2   1      659.89      629.14     10.74 o 
   8   2   1       27.54       32.61      2.18 o 
   9   2   1       96.34       93.60      4.19 o 
  10   2   1       16.56       19.09      2.54 o 
  11   2   1      102.65      111.11      6.11 o 
  12   2   1        4.89        4.34      2.84 o 
  13   2   1       20.43       16.74      4.14 o 
  14   2   1       48.82       53.33      6.75 o 
  15   2   1        4.44        6.42      4.77 o 
 -15   3   1        2.76        3.23      4.60 o 
 -14   3   1        0.28        0.12      3.86 o 
 -13   3   1       64.04       66.39      6.77 o 
 -12   3   1       55.18       61.77      5.14 o 
 -11   3   1       27.43       33.69      3.91 o 
 -10   3   1       47.77       46.47      3.97 o 
  -9   3   1       38.83       36.80      3.40 o 
  -8   3   1      205.32      208.24      6.98 o 
  -7   3   1      295.30      280.71      6.58 o 
  -6   3   1      274.12      277.44      5.42 o 
  -5   3   1      378.52      402.63      7.24 o 
  -4   3   1      270.69      282.40      5.64 o 
  -3   3   1       85.90      104.88      2.85 o 
  -2   3   1      959.20     1027.90     14.82 o 
  -1   3   1       66.55       63.96      2.25 o 
   0   3   1       26.48       26.09      1.28 o 
   1   3   1      148.76      127.35      2.99 o 
   2   3   1      469.95      539.81      9.15 o 
   3   3   1      108.34      123.52      3.15 o 
   4   3   1     1048.90     1041.41     17.63 o 
   5   3   1      139.63      144.92      4.18 o 
   6   3   1      579.10      578.14     11.31 o 
   7   3   1      121.93      121.72      4.36 o 
   8   3   1      136.76      138.48      6.14 o 
   9   3   1       54.56       61.59      4.01 o 
  10   3   1      433.60      415.39     10.61 o 
  11   3   1       12.59        6.30      5.00 o 
  12   3   1       27.80       33.03      5.29 o 
  13   3   1       39.72       45.30      7.14 o 
  14   3   1       86.71       99.34      8.83 o 
  15   3   1        0.35       -0.38      4.89 o 
 -14   4   1        9.74        6.95      5.91 o 
 -13   4   1       72.95       68.36      7.12 o 
 -12   4   1       91.77       93.20     11.58 o 
 -11   4   1      147.64      147.58      9.54 o 
 -10   4   1       49.29       45.09      3.97 o 
  -9   4   1      345.59      357.22     10.08 o 
  -8   4   1      377.65      384.48      9.65 o 
  -7   4   1      565.57      567.48     10.92 o 
  -6   4   1       12.47        5.66      1.55 o 
  -5   4   1      267.44      248.08      5.45 o 
  -4   4   1      261.53      279.76      5.77 o 
  -3   4   1      239.03      255.09      5.65 o 
  -2   4   1      134.88      138.28      3.35 o 
  -1   4   1        0.13       -0.16      0.84 o 
   0   4   1      948.17      968.76     16.13 o 
   1   4   1      338.24      332.52      7.26 o 
   2   4   1      678.72      676.74     10.57 o 
   3   4   1      118.72      130.54      3.72 o 
   4   4   1       21.62       36.87      2.24 o 
   5   4   1     1125.64     1097.03     18.22 o 
   6   4   1        7.75        6.73      1.61 o 
   7   4   1       69.18       79.38      3.59 o 
   8   4   1       81.23       72.70      3.82 o 
   9   4   1      117.62      119.36      6.64 o 
  10   4   1        0.68       -2.15      2.64 o 
  11   4   1       14.80       21.96      4.52 o 
  12   4   1       15.52        8.15      4.14 o 
  13   4   1       63.85       65.99      8.16 o 
  14   4   1       11.91        8.58      5.01 o 
 -14   5   1       15.03       14.05      7.55 o 
 -13   5   1       82.73       94.14     13.89 o 
 -12   5   1       75.88       71.67      7.25 o 
 -11   5   1       14.26       18.05      4.45 o 
 -10   5   1      273.68      275.20     10.60 o 
  -9   5   1      274.85      303.92     10.72 o 
  -8   5   1      550.16      545.72     15.07 o 
  -7   5   1      594.79      566.75     16.78 o 
  -6   5   1       11.23        7.07      1.77 o 
  -5   5   1        8.24        9.10      1.78 o 
  -4   5   1      126.15      126.26      4.18 o 
  -3   5   1        7.94       12.05      1.74 o 
  -2   5   1      113.08      116.67      3.39 o 
  -1   5   1      130.60      132.96      3.72 o 
   0   5   1      312.27      280.58      5.94 o 
   1   5   1      189.09      178.48      5.55 o 
   2   5   1      264.88      252.73      5.69 o 
   3   5   1      848.46      816.25     15.89 o 
   4   5   1       62.99       56.19      3.14 o 
   5   5   1        1.75       -2.28      1.52 o 
   6   5   1     1104.25     1074.79     22.42 o 
   7   5   1      698.78      643.81     15.10 o 
   8   5   1        2.65       -0.88      2.90 o 
   9   5   1        1.08        0.09      2.72 o 
  10   5   1      126.77      130.06      7.70 o 
  11   5   1       18.67       20.57      4.40 o 
  12   5   1        0.01       -0.99      3.75 o 
  13   5   1       24.67       20.30      6.83 o 
 -13   6   1        0.30       -4.02      4.26 o 
 -12   6   1       25.12       34.15      6.03 o 
 -11   6   1        3.87        0.20      3.37 o 
 -10   6   1       10.03        5.73      3.36 o 
  -9   6   1        5.96        3.50      3.60 o 
  -8   6   1        4.02        1.60      2.88 o 
  -7   6   1      107.97      101.38      6.06 o 
  -6   6   1       15.53        9.04      3.54 o 
  -5   6   1        1.09       -1.67      1.86 o 
  -4   6   1      414.31      420.66      9.56 o 
  -3   6   1        0.82        0.94      1.62 o 
  -2   6   1        7.45        7.30      1.77 o 
  -1   6   1      265.29      288.68      6.65 o 
   0   6   1       71.98       75.76      4.79 o 
   1   6   1      121.40      131.47      4.28 o 
   2   6   1       67.82       73.55      3.61 o 
   3   6   1       23.25       19.25      2.56 o 
   4   6   1       62.28       61.62      4.87 o 
   5   6   1       81.73       90.84      4.93 o 
   6   6   1      681.47      644.32     14.59 o 
   7   6   1        1.30       -2.22      2.31 o 
   8   6   1       35.06       37.38      4.54 o 
   9   6   1      106.45      114.79      7.38 o 
  10   6   1       51.99       51.50      5.55 o 
  11   6   1        9.53        7.59      3.72 o 
  12   6   1       50.34       59.32      9.03 o 
 -11   7   1        1.48       -3.23      3.59 o 
 -10   7   1       67.52       57.38      6.97 o 
  -9   7   1       66.44       64.93      6.09 o 
  -8   7   1      121.49      110.14      9.29 o 
  -7   7   1        1.81        2.20      3.11 o 
  -6   7   1        8.22       10.75      2.94 o 
  -5   7   1       16.25       13.04      2.71 o 
  -4   7   1        1.09        1.80      2.10 o 
  -3   7   1      154.98      140.95      5.93 o 
  -2   7   1       30.02       32.32      2.87 o 
  -1   7   1        1.05        0.89      1.68 o 
   0   7   1        0.28        1.39      1.90 o 
   1   7   1      294.43      278.21      8.08 o 
   2   7   1       24.80       21.02      2.89 o 
   3   7   1      557.93      524.91     12.58 o 
   4   7   1        7.87        3.13      2.32 o 
   5   7   1      112.60       97.70      7.49 o 
   6   7   1        0.75       -2.36      2.28 o 
   7   7   1       26.15       20.61      3.86 o 
   8   7   1        4.14        4.95      3.44 o 
   9   7   1       35.18       28.84      4.47 o 
  10   7   1        6.90        1.53      3.69 o 
  11   7   1        0.54       -1.06      3.76 o 
 -10   8   1        3.68        4.60      4.05 o 
  -9   8   1        8.93        6.44      5.56 o 
  -8   8   1       10.38        6.78      4.20 o 
  -7   8   1        0.93       -2.79      3.10 o 
  -6   8   1        3.84        1.86      2.80 o 
  -5   8   1      166.72      155.32      8.25 o 
  -4   8   1        1.28       -1.92      2.32 o 
  -3   8   1        6.85        5.77      2.61 o 
  -2   8   1      109.60      101.93      6.64 o 
  -1   8   1        0.70       -1.62      2.56 o 
   0   8   1       63.95       59.76      5.50 o 
   1   8   1       25.16       25.22      3.59 o 
   2   8   1        0.50       -0.84      2.52 o 
   3   8   1       49.82       43.94      4.04 o 
   4   8   1       39.72       45.90      5.39 o 
   5   8   1       22.22       32.15      3.90 o 
   6   8   1       31.20       31.35      4.46 o 
   7   8   1       17.31        8.81      3.81 o 
   8   8   1        9.05        4.03      3.89 o 
   9   8   1        6.63        3.21      5.10 o 
  10   8   1       10.42        6.46      4.48 o 
  -8   9   1       40.25       37.64      6.31 o 
  -7   9   1       87.29       94.18      8.73 o 
  -6   9   1        1.83        3.03      3.68 o 
  -5   9   1       40.57       45.92      8.35 o 
  -4   9   1       10.72       10.09      4.28 o 
  -3   9   1        0.18        2.66      3.45 o 
  -2   9   1       46.35       42.57      5.14 o 
  -1   9   1        8.54        5.75      3.33 o 
   0   9   1        0.07        1.27      3.04 o 
   1   9   1        7.21        6.17      3.42 o 
   2   9   1       19.78       14.28      3.98 o 
   3   9   1        3.38        7.56      3.69 o 
   4   9   1        7.68        4.20      4.17 o 
   5   9   1       72.78       72.73      6.45 o 
   6   9   1       63.26       73.54      6.10 o 
   7   9   1        2.33        5.62      4.18 o 
  -4  10   1        8.51        3.42      4.40 o 
  -3  10   1        2.97       -0.70      4.13 o 
  -2  10   1       22.88       38.62      6.13 o 
  -1  10   1       25.40       33.91      5.97 o 
   0  10   1       14.37       14.63      4.58 o 
   1  10   1        0.43        0.39      3.68 o 
   2  10   1        0.82       -3.40      3.70 o 
   3  10   1        0.16       -0.53      3.60 o 
   4  10   1       34.07       42.05      7.36 o 
 -16   0   2      109.46      118.16     12.33 o 
 -15   0   2       63.63       62.86      7.63 o 
 -14   0   2       18.72       15.24      4.70 o 
 -13   0   2      159.81      155.93      9.84 o 
 -12   0   2       18.76       12.06      3.73 o 
 -11   0   2       47.43       53.20      5.60 o 
 -10   0   2      146.62      154.26      8.26 o 
  -9   0   2      125.37      119.48      8.50 o 
  -8   0   2      125.42      136.28      7.28 o 
  -7   0   2      561.08      500.39     15.89 o 
  -6   0   2     1117.27     1184.05     23.96 o 
  -5   0   2       70.90       64.23      2.35 o 
  -4   0   2      951.49     1016.92     20.24 o 
  -3   0   2     1393.92     1407.26     26.93 o 
  -2   0   2     4341.66     4529.89     85.12 o 
  -1   0   2     3431.51     3354.84     76.91 o 
   0   0   2      929.43      942.47     19.73 o 
   1   0   2     1087.55     1118.02     19.92 o 
   2   0   2      760.20      728.47     14.63 o 
   3   0   2    20679.97    20644.21    383.95 o 
   4   0   2     4965.14     4910.73     92.74 o 
   5   0   2      394.80      404.98     10.52 o 
   6   0   2      235.73      226.79      6.52 o 
   7   0   2      456.47      480.39     11.69 o 
   8   0   2        9.87       12.93      2.14 o 
   9   0   2      100.33       98.86      5.50 o 
  10   0   2        3.38        5.08      2.79 o 
  11   0   2       37.21       33.54      4.95 o 
  12   0   2       57.85       56.72      6.35 o 
  13   0   2       14.09        9.12      4.82 o 
  14   0   2       15.05        4.76      4.75 o 
  15   0   2       15.08       17.77      8.83 o 
 -16   1   2       35.72       31.14      5.04 o 
 -15   1   2       15.89       14.14      4.46 o 
 -14   1   2       10.53        8.18      4.20 o 
 -13   1   2       44.01       42.12      5.99 o 
 -12   1   2       73.34       92.91      5.38 o 
 -11   1   2       17.51       13.35      2.54 o 
 -10   1   2      346.03      339.97      8.90 o 
  -9   1   2      107.23      109.79      4.18 o 
  -8   1   2      261.59      253.82      6.36 o 
  -7   1   2       74.21       85.53      2.85 o 
  -6   1   2       85.10       87.45      2.66 o 
  -5   1   2      185.91      159.01      3.65 o 
  -4   1   2     1293.52     1291.63     17.93 o 
  -3   1   2       31.06       28.59      1.23 o 
  -2   1   2    50280.95    46094.15    582.79 o 
  -1   1   2     7011.82     7246.10    110.50 o 
   0   1   2      132.84      136.47      2.33 o 
   1   1   2      704.40      703.94     10.37 o 
   2   1   2     1325.57     1321.96     18.16 o 
   3   1   2        0.03        0.82      0.71 o 
   4   1   2      259.80      270.46      4.80 o 
   5   1   2      381.81      355.50      7.50 o 
   6   1   2      918.06      931.77     14.00 o 
   7   1   2      472.79      444.27      8.27 o 
   8   1   2      197.59      189.11      4.77 o 
   9   1   2      359.27      356.47      8.30 o 
  10   1   2       72.90       75.69      4.02 o 
  11   1   2        3.68        1.14      2.22 o 
  12   1   2       92.48       94.43      5.53 o 
  13   1   2        0.90       -0.56      2.82 o 
  14   1   2      100.12       93.26      7.38 o 
  15   1   2       36.35       48.08      7.03 o 
 -15   2   2       10.71       12.30      4.22 o 
 -14   2   2        1.56        5.08      3.35 o 
 -13   2   2        0.13       -0.75      2.77 o 
 -12   2   2       14.61       16.19      3.37 o 
 -11   2   2        6.74        1.99      2.27 o 
 -10   2   2       57.24       47.34      3.60 o 
  -9   2   2       11.14        7.82      2.03 o 
  -8   2   2      125.13      124.64      4.39 o 
  -7   2   2      321.15      333.15      6.11 o 
  -6   2   2      247.15      270.09      6.36 o 
  -5   2   2      217.96      216.77      4.38 o 
  -4   2   2      617.70      647.58     10.13 o 
  -3   2   2      915.88      895.45     12.87 o 
  -2   2   2     3907.31     3865.26     51.65 o 
  -1   2   2     3460.12     3511.49     46.95 o 
   0   2   2       57.98       48.87      1.52 o 
   1   2   2      275.66      248.46      3.80 o 
   2   2   2     1339.33     1349.39     17.97 o 
   3   2   2        6.30        5.34      0.85 o 
   4   2   2        0.06       -0.36      0.76 o 
   5   2   2      181.78      182.93      4.67 o 
   6   2   2       84.72       82.90      2.75 o 
   7   2   2      339.10      325.04      6.59 o 
   8   2   2        8.52        8.97      1.54 o 
   9   2   2      195.07      204.58      5.68 o 
  10   2   2        0.07        0.90      1.81 o 
  11   2   2        6.17        9.76      3.04 o 
  12   2   2       25.47       29.33      4.33 o 
  13   2   2       70.41       54.95      6.50 o 
  14   2   2        5.05        5.01      4.63 o 
  15   2   2        5.05        0.58      4.78 o 
 -15   3   2       60.59       69.38      7.64 o 
 -14   3   2      170.67      195.15     11.14 o 
 -13   3   2      119.73      126.32      8.65 o 
 -12   3   2       68.44       81.09      6.19 o 
 -11   3   2       72.66       76.88      6.12 o 
 -10   3   2       56.72       59.92      4.40 o 
  -9   3   2       74.11       78.47      4.66 o 
  -8   3   2      150.03      148.21      6.78 o 
  -7   3   2     1074.65     1082.58     16.40 o 
  -6   3   2      416.92      447.16      8.00 o 
  -5   3   2      971.08     1048.55     15.53 o 
  -4   3   2     1090.36     1169.04     17.66 o 
  -3   3   2      528.53      527.65      8.31 o 
  -2   3   2      272.03      316.60      5.44 o 
  -1   3   2       51.99       64.65      2.00 o 
   0   3   2      324.81      355.11      5.90 o 
   1   3   2       23.89       24.58      1.60 o 
   2   3   2     4961.98     5333.07     78.00 o 
   3   3   2      305.74      378.32      9.34 o 
   4   3   2      333.11      348.20      6.94 o 
   5   3   2     1124.16     1050.84     15.72 o 
   6   3   2      292.27      278.72      6.49 o 
   7   3   2       42.05       44.83      3.10 o 
   8   3   2       23.17       27.93      2.38 o 
   9   3   2      463.60      472.54     11.24 o 
  10   3   2      928.50      976.14     35.90 o 
  11   3   2       71.11       71.18      6.63 o 
  12   3   2      758.21      853.44     28.06 o 
  13   3   2      174.45      201.50     12.97 o 
  14   3   2       52.98       65.29      7.64 o 
  15   3   2       12.13        5.46      5.23 o 
 -15   4   2        5.11        4.11      5.39 o 
 -14   4   2        0.22        1.85      4.30 o 
 -13   4   2        4.45        3.98      4.11 o 
 -12   4   2        0.65       -3.76      3.28 o 
 -11   4   2       30.46       23.92      3.76 o 
 -10   4   2       63.28       63.02      4.48 o 
  -9   4   2        0.01        2.11      2.10 o 
  -8   4   2        2.52        0.40      1.78 o 
  -7   4   2       88.61       82.82      3.73 o 
  -6   4   2      146.45      150.98      4.74 o 
  -5   4   2       19.06       16.24      1.63 o 
  -4   4   2        2.66        3.68      1.17 o 
  -3   4   2       24.92       19.30      1.53 o 
  -2   4   2      215.22      215.54      4.44 o 
  -1   4   2       71.74       90.15      3.15 o 
   0   4   2     1086.66     1109.78     17.07 o 
   1   4   2      143.65      158.20      3.58 o 
   2   4   2       51.26       63.82      2.22 o 
   3   4   2       50.69       53.07      2.94 o 
   4   4   2       51.92       54.49      2.49 o 
   5   4   2       49.60       63.60      3.27 o 
   6   4   2       71.39       65.76      3.48 o 
   7   4   2       10.88       13.18      2.52 o 
   8   4   2        1.95        1.09      2.36 o 
   9   4   2        0.61       -1.50      2.51 o 
  10   4   2       25.43       27.71      3.98 o 
  11   4   2       13.79        8.17      3.45 o 
  12   4   2        3.13       -1.69      3.76 o 
  13   4   2      168.69      163.35     10.59 o 
  14   4   2        7.50        5.97      5.05 o 
 -14   5   2        0.08        4.67      4.65 o 
 -13   5   2        2.45        6.50      4.61 o 
 -12   5   2        1.98        0.59      3.54 o 
 -11   5   2        1.98        1.82      3.56 o 
 -10   5   2      169.80      171.41      8.83 o 
  -9   5   2      191.77      192.96      8.44 o 
  -8   5   2       80.50       89.41      5.49 o 
  -7   5   2      324.86      330.44      8.56 o 
  -6   5   2       65.94       67.56      3.43 o 
  -5   5   2      464.23      450.39      9.20 o 
  -4   5   2       14.36       11.81      1.72 o 
  -3   5   2      509.42      529.86      9.47 o 
  -2   5   2      352.42      336.13      6.37 o 
  -1   5   2       35.65       36.97      2.10 o 
   0   5   2       62.66       75.65      2.87 o 
   1   5   2        1.78        4.52      1.23 o 
   2   5   2      163.87      159.71      4.30 o 
   3   5   2       60.70       52.96      3.20 o 
   4   5   2       24.71       28.09      2.61 o 
   5   5   2        0.41        0.35      1.77 o 
   6   5   2       60.72       70.40      4.52 o 
   7   5   2       21.58       19.39      2.77 o 
   8   5   2       26.97       23.05      3.41 o 
   9   5   2       82.53       92.57      6.40 o 
  10   5   2       53.88       55.58      6.09 o 
  11   5   2       29.17       21.06      4.43 o 
  12   5   2       42.48       37.48      5.94 o 
  13   5   2        0.17        2.05      4.74 o 
 -13   6   2        2.41       -1.65      4.35 o 
 -12   6   2        2.93       -3.14      3.88 o 
 -11   6   2       58.03       61.08      6.70 o 
 -10   6   2       38.68       24.80      4.33 o 
  -9   6   2        3.20       -0.10      2.90 o 
  -8   6   2      183.44      184.99      9.12 o 
  -7   6   2       62.47       76.74      5.00 o 
  -6   6   2       14.92       22.13      3.06 o 
  -5   6   2      563.29      508.58     11.05 o 
  -4   6   2        6.66        7.38      1.92 o 
  -3   6   2       45.59       40.61      2.94 o 
  -2   6   2      705.26      680.55     13.35 o 
  -1   6   2      468.53      450.72      9.17 o 
   0   6   2        9.62        6.88      1.67 o 
   1   6   2       40.60       41.31      2.83 o 
   2   6   2      149.87      139.47      5.41 o 
   3   6   2      420.42      386.09     11.09 o 
   4   6   2       54.75       53.08      3.79 o 
   5   6   2       33.52       36.49      3.97 o 
   6   6   2      181.47      183.49      6.97 o 
   7   6   2      127.90      150.55      6.94 o 
   8   6   2        8.10        4.20      2.96 o 
   9   6   2        8.22       10.43      3.56 o 
  10   6   2       92.50       87.88      7.74 o 
  11   6   2       40.51       63.87      6.97 o 
  12   6   2        8.45        1.20      4.29 o 
 -12   7   2       15.22       17.55      6.43 o 
 -11   7   2       20.51       23.52      4.88 o 
 -10   7   2        0.94        2.31      3.43 o 
  -9   7   2        0.62        3.78      3.67 o 
  -8   7   2       94.85       75.74      6.64 o 
  -7   7   2        1.79        0.56      2.88 o 
  -6   7   2       61.84       88.29      5.58 o 
  -5   7   2        0.17       -1.86      2.11 o 
  -4   7   2      278.68      281.97      8.33 o 
  -3   7   2      179.17      181.17      6.14 o 
  -2   7   2       54.79       52.57      3.53 o 
  -1   7   2        3.26        3.14      1.76 o 
   0   7   2      275.09      266.30      8.39 o 
   1   7   2      270.91      256.32      9.32 o 
   2   7   2      194.97      196.89      7.03 o 
   3   7   2       34.36       25.39      3.13 o 
   4   7   2       26.64       11.36      2.76 o 
   5   7   2       41.07       41.43      3.95 o 
   6   7   2      179.98      175.42      7.27 o 
   7   7   2        2.89       -2.78      2.63 o 
   8   7   2        5.97        8.28      3.87 o 
   9   7   2       28.19       29.01      4.98 o 
  10   7   2       43.27       59.26      6.43 o 
  11   7   2        0.54       -0.06      3.89 o 
 -10   8   2       18.68       21.73      4.95 o 
  -9   8   2        1.56        2.38      4.04 o 
  -8   8   2        0.80       -0.25      3.57 o 
  -7   8   2       64.11       72.93      6.38 o 
  -6   8   2       27.95       27.87      3.88 o 
  -5   8   2        5.87        7.11      2.99 o 
  -4   8   2       88.91       88.52      5.77 o 
  -3   8   2       77.44       76.65      7.22 o 
  -2   8   2       57.04       53.58      5.05 o 
  -1   8   2      130.52      139.44      8.03 o 
   0   8   2       10.18        8.92      3.50 o 
   1   8   2       40.35       40.08      4.05 o 
   2   8   2        0.34        0.41      2.37 o 
   3   8   2       55.07       52.74      4.45 o 
   4   8   2       12.12       14.74      3.17 o 
   5   8   2       20.21       21.98      3.63 o 
   6   8   2       20.38       22.41      4.00 o 
   7   8   2       12.55       13.96      4.28 o 
   8   8   2        2.25       -2.45      3.98 o 
   9   8   2        0.02       -2.64      3.68 o 
  -8   9   2        2.02       -3.30      4.27 o 
  -7   9   2        1.45       -1.95      3.63 o 
  -6   9   2       14.76        7.53      5.20 o 
  -5   9   2        0.08       -1.81      3.63 o 
  -4   9   2        0.76        0.34      3.33 o 
  -3   9   2       36.55       38.75      5.52 o 
  -2   9   2      156.69      165.77      9.86 o 
  -1   9   2       10.44       10.74      4.08 o 
   0   9   2       31.93       39.22      6.29 o 
   1   9   2        1.29        1.53      3.10 o 
   2   9   2        4.66        2.36      3.44 o 
   3   9   2       12.17       11.84      3.50 o 
   4   9   2       48.24       44.86      4.88 o 
   5   9   2       33.88       24.56      4.73 o 
   6   9   2       19.62       14.17      4.44 o 
   7   9   2        4.50        3.31      4.46 o 
  -4  10   2        0.29       -3.91      4.19 o 
  -3  10   2        9.71       14.30      4.94 o 
  -2  10   2        1.72        2.34      4.12 o 
  -1  10   2       23.25       18.70      7.92 o 
   0  10   2        1.70        1.62      3.82 o 
   1  10   2        0.62        1.43      3.95 o 
   2  10   2        1.84       10.24      4.35 o 
   3  10   2        6.32        7.76      4.69 o 
 -16   1   3       10.97       11.11      4.24 o 
 -15   1   3        0.62       -2.03      3.13 o 
 -14   1   3      172.97      166.35      8.05 o 
 -13   1   3       43.17       46.93      4.32 o 
 -12   1   3       70.47       70.46      4.73 o 
 -11   1   3      444.64      477.02     11.64 o 
 -10   1   3        4.62        4.26      2.01 o 
  -9   1   3        7.21       14.70      2.18 o 
  -8   1   3       72.75       55.37      2.82 o 
  -7   1   3      105.78       92.73      2.90 o 
  -6   1   3      327.49      307.72      5.80 o 
  -5   1   3      730.47      707.85     10.64 o 
  -4   1   3      334.87      347.28      5.06 o 
  -3   1   3    14379.38    14480.61    208.61 o 
  -2   1   3     1796.28     1810.43     28.37 o 
  -1   1   3       51.12       44.26      1.37 o 
   0   1   3      413.35      445.17      6.52 o 
   1   1   3    14702.13    14502.66    190.03 o 
   2   1   3     5382.41     5364.88     74.60 o 
   3   1   3     2412.35     2449.02     33.29 o 
   4   1   3     1523.04     1652.91     24.10 o 
   5   1   3      549.89      556.59     11.05 o 
   6   1   3      578.65      588.97     10.06 o 
   7   1   3        8.29        8.59      1.38 o 
   8   1   3       53.31       62.97      2.96 o 
   9   1   3       51.02       49.92      3.02 o 
  10   1   3        1.53        0.68      1.87 o 
  11   1   3      101.80      117.79      7.67 o 
  12   1   3        0.14        0.78      2.56 o 
  13   1   3        7.50        8.07      3.59 o 
  14   1   3       17.43       20.46      5.05 o 
  15   1   3       26.15       15.66      6.44 o 
 -16   2   3        1.74        4.01      4.90 o 
 -15   2   3       53.87       54.00      5.68 o 
 -14   2   3       22.22       17.15      4.14 o 
 -13   2   3      116.75      135.23      7.31 o 
 -12   2   3      126.72      138.42      6.90 o 
 -11   2   3        1.84       -0.32      2.00 o 
 -10   2   3       12.39       13.29      2.42 o 
  -9   2   3      132.44      135.57      4.73 o 
  -8   2   3       17.20       18.25      2.57 o 
  -7   2   3      209.31      195.44      4.12 o 
  -6   2   3     1214.66     1256.23     18.98 o 
  -5   2   3     1368.08     1319.11     19.46 o 
  -4   2   3      150.14      160.12      3.78 o 
  -3   2   3      589.97      648.44      9.61 o 
  -2   2   3      762.91      786.16     11.73 o 
  -1   2   3     6007.54     6070.38     84.35 o 
   0   2   3      292.03      287.13      4.73 o 
   1   2   3     1373.34     1413.37     20.40 o 
   2   2   3      303.15      308.32      5.87 o 
   3   2   3        4.22        4.88      0.88 o 
   4   2   3     3494.77     3537.13     50.26 o 
   5   2   3      611.87      605.52     10.25 o 
   6   2   3      186.41      202.45      4.44 o 
   7   2   3       36.21       39.71      2.31 o 
   8   2   3       13.39       14.23      1.82 o 
   9   2   3      191.87      171.77      5.59 o 
  10   2   3       10.92       12.79      2.84 o 
  11   2   3        0.00        2.27      2.73 o 
  12   2   3       29.92       43.19      5.68 o 
  13   2   3        9.49       -1.22      3.57 o 
  14   2   3        4.76        0.39      4.34 o 
  15   2   3        0.14       -3.95      5.84 o 
 -15   3   3       16.35       16.59      5.15 o 
 -14   3   3       69.83       68.82      6.48 o 
 -13   3   3       89.53       82.45      6.62 o 
 -12   3   3       25.67       14.09      3.39 o 
 -11   3   3       58.77       69.70      7.04 o 
 -10   3   3        0.05        0.25      2.16 o 
  -9   3   3      224.21      242.49      8.31 o 
  -8   3   3       43.89       46.71      2.96 o 
  -7   3   3       44.97       38.87      2.39 o 
  -6   3   3      103.14      119.11      5.29 o 
  -5   3   3      385.27      363.59      7.33 o 
  -4   3   3       38.20       41.60      2.12 o 
  -3   3   3       21.70       25.12      1.40 o 
  -2   3   3       52.22       45.45      1.75 o 
  -1   3   3       56.14       74.48      2.16 o 
   0   3   3      716.97      765.01     11.86 o 
   1   3   3       92.25       90.51      3.71 o 
   2   3   3      185.45      178.03      4.86 o 
   3   3   3      245.19      242.72      6.00 o 
   4   3   3      179.30      195.24      4.24 o 
   5   3   3      305.40      331.59      6.83 o 
   6   3   3       86.10       82.76      3.40 o 
   7   3   3        1.69        0.76      1.26 o 
   8   3   3      162.98      166.35      5.18 o 
   9   3   3       23.76       24.61      4.16 o 
  10   3   3       75.03       90.27      6.17 o 
  11   3   3        0.16       -0.87      2.83 o 
  12   3   3       18.87       17.14      6.80 o 
  13   3   3        3.58        4.23      4.15 o 
  14   3   3        4.35        2.10      4.61 o 
 -15   4   3       25.65       21.17      6.04 o 
 -14   4   3        0.64       -1.89      4.02 o 
 -13   4   3       19.15       22.14      4.95 o 
 -12   4   3       45.39       55.15      8.07 o 
 -11   4   3        0.00        0.16      2.61 o 
 -10   4   3      332.32      350.98     10.22 o 
  -9   4   3      401.91      393.91     10.09 o 
  -8   4   3       94.63       99.34      4.75 o 
  -7   4   3        6.76        8.12      1.89 o 
  -6   4   3        6.98        7.04      1.43 o 
  -5   4   3       31.95       41.99      2.09 o 
  -4   4   3      702.56      756.26     13.44 o 
  -3   4   3      143.66      175.28      3.90 o 
  -2   4   3      158.32      157.23      3.63 o 
  -1   4   3      720.22      757.02     11.62 o 
   0   4   3     1315.14     1427.21     20.47 o 
   1   4   3      183.20      193.66      4.20 o 
   2   4   3      648.71      687.68     11.98 o 
   3   4   3       62.56       55.24      2.79 o 
   4   4   3      842.58      896.05     16.31 o 
   5   4   3       67.48       60.66      3.12 o 
   6   4   3       21.96       25.39      2.80 o 
   7   4   3       18.12       14.59      2.61 o 
   8   4   3      522.34      480.41     12.55 o 
   9   4   3      317.49      311.03     10.66 o 
  10   4   3       13.36       11.63      3.43 o 
  11   4   3      109.85      117.23      8.10 o 
  12   4   3      224.81      252.18     14.56 o 
  13   4   3        7.85        4.12      4.65 o 
  14   4   3       64.38       66.93      7.94 o 
 -14   5   3        1.01        1.50      4.51 o 
 -13   5   3        5.14        6.37      4.46 o 
 -12   5   3       19.39       10.92      4.31 o 
 -11   5   3       79.23       81.70      7.13 o 
 -10   5   3       50.31       54.46      5.14 o 
  -9   5   3      363.89      371.93     10.74 o 
  -8   5   3       14.33       15.07      2.77 o 
  -7   5   3        8.47        7.62      2.81 o 
  -6   5   3       71.07       69.25      3.48 o 
  -5   5   3        0.36        0.61      1.44 o 
  -4   5   3        2.22        2.09      1.50 o 
  -3   5   3       38.57       29.59      1.92 o 
  -2   5   3        7.30        5.11      1.22 o 
  -1   5   3      557.27      557.89      9.38 o 
   0   5   3       67.48       63.71      3.15 o 
   1   5   3       27.03       29.35      1.91 o 
   2   5   3      153.48      148.53      4.92 o 
   3   5   3       29.46       28.37      2.63 o 
   4   5   3        5.14        1.62      1.80 o 
   5   5   3      115.98      111.25      5.00 o 
   6   5   3      147.06      154.05      6.59 o 
   7   5   3       76.56       79.65      4.76 o 
   8   5   3      198.00      190.49     10.48 o 
   9   5   3        0.70        5.02      3.03 o 
  10   5   3       19.66       18.26      3.83 o 
  11   5   3       50.84       46.11      5.27 o 
  12   5   3       80.86       65.86     11.03 o 
  13   5   3       45.74       62.55      7.61 o 
 -13   6   3        2.32        2.30      4.55 o 
 -12   6   3        0.07        0.54      3.98 o 
 -11   6   3        1.02        1.48      3.74 o 
 -10   6   3      235.38      246.70     12.43 o 
  -9   6   3       27.24       28.66      4.14 o 
  -8   6   3        0.01       -1.85      2.53 o 
  -7   6   3       47.79       45.70      4.39 o 
  -6   6   3       45.81       45.69      3.53 o 
  -5   6   3       69.98       72.61      3.95 o 
  -4   6   3      255.85      253.14      6.82 o 
  -3   6   3      117.79      117.40      4.98 o 
  -2   6   3       99.92       82.31      3.82 o 
  -1   6   3      455.03      442.42      9.05 o 
   0   6   3      143.47      145.11      4.58 o 
   1   6   3       47.71       46.14      3.32 o 
   2   6   3       58.77       64.63      3.98 o 
   3   6   3      138.94      150.15      5.86 o 
   4   6   3      385.13      396.82     10.08 o 
   5   6   3      290.57      283.52      8.39 o 
   6   6   3      203.19      181.27      8.71 o 
   7   6   3      258.82      252.26      9.09 o 
   8   6   3       10.19       10.81      3.63 o 
   9   6   3       86.95       92.41      6.82 o 
  10   6   3      136.81      147.21     10.38 o 
  11   6   3        2.18        2.80      3.86 o 
  12   6   3      159.11      206.51     13.76 o 
 -12   7   3        6.64        7.74      4.96 o 
 -11   7   3        0.03       -2.96      3.77 o 
 -10   7   3        4.51        1.19      3.37 o 
  -9   7   3        3.11        5.40      3.89 o 
  -8   7   3        6.31        6.39      3.61 o 
  -7   7   3       83.48       80.31      6.01 o 
  -6   7   3      178.04      169.49      8.74 o 
  -5   7   3       11.96        8.65      2.72 o 
  -4   7   3      207.57      201.38      6.50 o 
  -3   7   3       75.35       91.15      4.53 o 
  -2   7   3       97.34       86.61      4.33 o 
  -1   7   3        0.30        0.72      2.04 o 
   0   7   3       39.11       41.84      3.42 o 
   1   7   3       78.84       95.56      5.01 o 
   2   7   3      132.68      120.23      5.60 o 
   3   7   3       46.02       59.77      4.47 o 
   4   7   3        3.94        7.22      2.46 o 
   5   7   3      530.82      528.68     13.00 o 
   6   7   3      321.35      358.96     10.44 o 
   7   7   3       23.19       21.96      3.65 o 
   8   7   3        1.67        8.34      3.82 o 
   9   7   3        9.95       10.84      4.12 o 
  10   7   3        8.26        6.68      5.03 o 
  11   7   3       42.41       54.49      7.57 o 
 -10   8   3        9.89        6.68      5.10 o 
  -9   8   3        0.01        5.91      4.13 o 
  -8   8   3        8.12       11.50      4.54 o 
  -7   8   3       27.43       27.95      4.56 o 
  -6   8   3        3.67        7.62      3.16 o 
  -5   8   3       79.16       82.76      5.71 o 
  -4   8   3        2.13        0.62      2.62 o 
  -3   8   3        5.16        1.21      2.72 o 
  -2   8   3      170.66      173.67      8.33 o 
  -1   8   3      252.64      264.20     11.88 o 
   0   8   3       23.82       19.75      3.43 o 
   1   8   3        1.12        0.03      2.44 o 
   2   8   3        0.72       -2.31      2.69 o 
   3   8   3      196.26      168.01      7.62 o 
   4   8   3      113.05      144.99      6.91 o 
   5   8   3        5.19        7.99      2.81 o 
   6   8   3       53.96       32.55      4.08 o 
   7   8   3       37.17       38.82      5.05 o 
   8   8   3        2.49        1.96      4.28 o 
   9   8   3        0.64        5.34      4.22 o 
  -8   9   3        0.97        2.72      4.06 o 
  -7   9   3        5.69        2.13      4.20 o 
  -6   9   3       11.95        9.78      4.92 o 
  -5   9   3        5.34        8.54      4.10 o 
  -4   9   3        8.96        9.29      4.13 o 
  -3   9   3        6.04        5.45      3.88 o 
  -2   9   3       53.36       38.69      8.54 o 
  -1   9   3       22.20       11.77      3.70 o 
   0   9   3        2.96       -3.01      3.08 o 
   1   9   3       38.99       37.08      5.06 o 
   2   9   3       10.24       11.62      3.36 o 
   3   9   3        0.00       -0.98      2.88 o 
   4   9   3       12.48       13.16      3.72 o 
   5   9   3       10.15       12.13      3.69 o 
   6   9   3       24.75       28.24      4.70 o 
   7   9   3       75.23       58.54      9.89 o 
  -4  10   3        0.36       -0.59      4.18 o 
  -3  10   3        5.77        4.62      4.40 o 
  -2  10   3       39.00       77.51      8.49 o 
  -1  10   3        0.94       -0.17      4.19 o 
   0  10   3        5.50        0.49      4.09 o 
   1  10   3        7.07        8.63      4.77 o 
   2  10   3        2.67       -2.88      3.86 o 
   3  10   3       11.85       10.77      5.50 o 
 -16   0   4       12.20        9.19      6.30 o 
 -15   0   4       20.95        9.95      5.05 o 
 -14   0   4      133.13      136.39      9.80 o 
 -13   0   4      102.64      110.91      8.49 o 
 -12   0   4      112.39      112.34      8.01 o 
 -11   0   4      434.30      422.57     15.17 o 
 -10   0   4      131.95      143.44      7.96 o 
  -9   0   4       10.96       10.95      2.84 o 
  -8   0   4       18.81       15.61      2.49 o 
  -7   0   4      496.69      476.52     12.65 o 
  -6   0   4      118.25      158.01      6.94 o 
  -5   0   4      991.50      910.55     18.57 o 
  -4   0   4    10222.69     9710.47    181.02 o 
  -3   0   4    35899.13    34661.77    644.68 o 
  -2   0   4    11494.35    12025.92    271.62 o 
  -1   0   4     3024.54     3027.08     61.92 o 
   0   0   4     6598.20     6581.80    121.34 o 
   1   0   4     3589.97     3631.75     68.83 o 
   2   0   4     3420.42     3513.73     73.30 o 
   3   0   4     5041.28     5271.54     99.33 o 
   4   0   4       67.93      105.13      3.96 o 
   5   0   4     2134.40     2160.38     42.47 o 
   6   0   4     3688.13     3832.78     73.84 o 
   7   0   4      225.78      253.87      8.22 o 
   8   0   4      524.30      546.24     13.62 o 
   9   0   4       81.39       77.15      5.24 o 
  10   0   4        5.91        9.85      3.00 o 
  11   0   4        9.62       15.92      4.12 o 
  12   0   4      132.25      121.23      8.95 o 
  13   0   4       82.62       95.60     10.20 o 
  14   0   4      293.07      240.59     29.03 o 
  15   0   4      100.92       83.15     21.16 o 
 -16   1   4        0.04        1.54      3.59 o 
 -15   1   4        2.22        2.32      3.33 o 
 -14   1   4       15.30       15.66      5.16 o 
 -13   1   4       10.54        6.72      2.79 o 
 -12   1   4       54.82       51.52      4.30 o 
 -11   1   4       35.54       38.23      3.54 o 
 -10   1   4      348.29      345.77      8.99 o 
  -9   1   4       82.43       84.79      4.19 o 
  -8   1   4       52.76       73.16      3.42 o 
  -7   1   4       10.74       10.58      1.39 o 
  -6   1   4      115.73      132.44      3.30 o 
  -5   1   4       32.93       27.13      1.40 o 
  -4   1   4     1287.55     1377.66     19.07 o 
  -3   1   4     4210.85     4088.32     66.65 o 
  -2   1   4       18.56       23.07      1.21 o 
  -1   1   4      350.27      345.47      5.88 o 
   0   1   4      596.59      550.07      7.68 o 
   1   1   4      618.44      600.11      8.74 o 
   2   1   4     1836.95     1841.24     26.43 o 
   3   1   4      716.19      734.53     10.94 o 
   4   1   4        2.86        3.16      0.96 o 
   5   1   4      772.02      803.95     12.88 o 
   6   1   4        2.87        2.01      1.08 o 
   7   1   4        0.48       -0.96      1.05 o 
   8   1   4       29.04       33.30      2.36 o 
   9   1   4        3.56        4.67      1.75 o 
  10   1   4       77.48       80.94      5.87 o 
  11   1   4      138.77      134.81      6.69 o 
  12   1   4       30.43       29.31      4.30 o 
  13   1   4       26.02       22.60      4.95 o 
  14   1   4       28.24       36.53      6.92 o 
  15   1   4        0.65        2.76      5.90 o 
 -16   2   4       56.57       55.96      7.42 o 
 -15   2   4        8.97       10.73      3.77 o 
 -14   2   4       22.27       19.05      4.00 o 
 -13   2   4        5.34        3.36      2.91 o 
 -12   2   4        0.32       -1.03      2.46 o 
 -11   2   4       99.93       98.13      5.21 o 
 -10   2   4      137.59      149.22      5.88 o 
  -9   2   4      144.48      153.07      5.06 o 
  -8   2   4      171.23      184.40      4.94 o 
  -7   2   4       67.74       75.91      2.92 o 
  -6   2   4      258.92      279.05      5.66 o 
  -5   2   4      153.57      188.26      4.17 o 
  -4   2   4     3554.10     3742.23     50.27 o 
  -3   2   4     1862.21     1902.25     27.37 o 
  -2   2   4     4171.51     4318.48     63.05 o 
  -1   2   4      410.56      430.97      6.67 o 
   0   2   4     2374.80     2504.75     33.94 o 
   1   2   4      852.29      876.72     13.33 o 
   2   2   4      550.40      535.63     10.95 o 
   3   2   4        0.90        3.00      0.88 o 
   4   2   4       39.70       45.10      2.39 o 
   5   2   4       14.34       11.89      1.37 o 
   6   2   4      115.03      124.31      3.56 o 
   7   2   4       20.27       20.39      1.86 o 
   8   2   4      179.48      182.12      5.28 o 
   9   2   4       11.22        6.77      1.98 o 
  10   2   4      712.24      718.12     18.33 o 
  11   2   4      610.70      610.12     22.19 o 
  12   2   4      330.07      343.90     14.07 o 
  13   2   4        0.03       -0.57      3.96 o 
  14   2   4        1.19       -2.82      5.01 o 
  15   2   4        0.10       -6.98      5.25 o 
 -15   3   4       38.96       54.41      7.46 o 
 -14   3   4        6.50        6.17      3.82 o 
 -13   3   4        0.05        2.89      3.27 o 
 -12   3   4       26.24       17.87      3.98 o 
 -11   3   4        1.50        2.93      2.85 o 
 -10   3   4        0.01       -3.22      2.38 o 
  -9   3   4      241.98      266.19      7.51 o 
  -8   3   4      172.76      147.33      4.90 o 
  -7   3   4       42.81       49.68      2.33 o 
  -6   3   4        9.55       12.18      1.36 o 
  -5   3   4      198.56      193.28      4.08 o 
  -4   3   4     3722.13     3721.21     50.41 o 
  -3   3   4      554.55      646.79     11.04 o 
  -2   3   4       30.82       29.38      1.50 o 
  -1   3   4      393.76      426.13      7.21 o 
   0   3   4       14.61       13.13      1.12 o 
   1   3   4      212.82      222.18      4.59 o 
   2   3   4       54.05       45.87      2.01 o 
   3   3   4        9.70       14.45      1.43 o 
   4   3   4        2.03        0.00      0.86 o 
   5   3   4      233.04      242.58      6.85 o 
   6   3   4       45.59       45.35      2.37 o 
   7   3   4        3.47        0.94      1.37 o 
   8   3   4        0.51        0.52      1.88 o 
   9   3   4      287.23      263.51      8.58 o 
  10   3   4      106.96       97.77      6.57 o 
  11   3   4      194.98      199.87      9.21 o 
  12   3   4      114.37      106.03      8.33 o 
  13   3   4        1.00        1.93      4.28 o 
  14   3   4        0.01        2.09      4.65 o 
 -15   4   4       15.56       20.01      5.62 o 
 -14   4   4       41.28       56.55      8.95 o 
 -13   4   4        0.80        1.44      3.83 o 
 -12   4   4       10.20        7.54      3.54 o 
 -11   4   4       32.96       33.12      3.99 o 
 -10   4   4        5.71        6.58      2.87 o 
  -9   4   4      329.28      321.79      9.32 o 
  -8   4   4       10.06        4.41      1.95 o 
  -7   4   4       61.14       74.61      3.68 o 
  -6   4   4      520.28      555.81      9.95 o 
  -5   4   4       10.12       15.68      1.47 o 
  -4   4   4      146.46      133.97      3.48 o 
  -3   4   4       19.19       20.27      1.71 o 
  -2   4   4      642.41      725.43     11.80 o 
  -1   4   4       21.33       22.61      1.63 o 
   0   4   4      746.32      747.98     11.59 o 
   1   4   4      286.21      333.59      6.37 o 
   2   4   4      226.43      242.52      5.43 o 
   3   4   4        1.26        4.33      1.21 o 
   4   4   4      199.26      173.31      4.72 o 
   5   4   4      278.59      277.73     11.81 o 
   6   4   4      109.21      116.62      5.03 o 
   7   4   4      554.59      533.91     12.90 o 
   8   4   4      202.58      196.84      7.04 o 
   9   4   4      134.50      129.27      7.88 o 
  10   4   4      332.75      359.74     13.10 o 
  11   4   4      154.27      158.30      8.81 o 
  12   4   4        1.21       -1.37      3.67 o 
  13   4   4       51.48       51.45      7.14 o 
  14   4   4        3.11        0.32      5.04 o 
 -14   5   4        0.04        0.28      4.49 o 
 -13   5   4        0.00       -1.52      4.09 o 
 -12   5   4        4.49        0.87      3.69 o 
 -11   5   4        0.43        0.85      3.28 o 
 -10   5   4        0.37        2.23      2.53 o 
  -9   5   4        0.18       -0.09      2.07 o 
  -8   5   4       25.14       24.43      3.20 o 
  -7   5   4      148.61      147.79      5.58 o 
  -6   5   4      250.51      246.43      6.56 o 
  -5   5   4      733.73      716.52     13.24 o 
  -4   5   4        2.38        2.15      1.31 o 
  -3   5   4       34.26       41.33      2.25 o 
  -2   5   4       80.54       71.63      2.79 o 
  -1   5   4       28.93       37.79      2.12 o 
   0   5   4        0.09       -0.90      1.04 o 
   1   5   4       24.36       27.50      2.07 o 
   2   5   4        4.93        2.59      1.37 o 
   3   5   4       87.42       91.95      5.16 o 
   4   5   4        4.69        7.89      2.01 o 
   5   5   4        0.77        2.78      2.31 o 
   6   5   4        5.95        2.36      2.38 o 
   7   5   4       79.96       80.19      5.19 o 
   8   5   4      158.75      158.66      7.91 o 
   9   5   4        1.11        0.89      2.88 o 
  10   5   4       41.94       41.12      4.98 o 
  11   5   4       33.56       42.31      5.32 o 
  12   5   4        1.23        5.29      5.10 o 
  13   5   4       39.03       44.52      6.97 o 
 -13   6   4       15.05       11.46      4.97 o 
 -12   6   4        1.11        1.23      3.96 o 
 -11   6   4       58.50       42.78      5.79 o 
 -10   6   4       42.31       44.33      5.03 o 
  -9   6   4        0.51       -1.30      2.93 o 
  -8   6   4      301.23      308.06     11.60 o 
  -7   6   4       17.12       22.09      3.26 o 
  -6   6   4       98.96      103.86      4.94 o 
  -5   6   4        0.30       -1.09      1.71 o 
  -4   6   4        0.01        0.67      1.66 o 
  -3   6   4        5.53        0.97      1.67 o 
  -2   6   4      731.68      666.45     12.44 o 
  -1   6   4      184.96      187.55      5.30 o 
   0   6   4      364.35      354.60      8.37 o 
   1   6   4      110.13      107.26      4.84 o 
   2   6   4      123.66      103.78      5.44 o 
   3   6   4        0.01       -1.32      1.79 o 
   4   6   4      335.41      331.39      9.08 o 
   5   6   4       48.51       59.89      5.37 o 
   6   6   4       10.89        9.47      3.02 o 
   7   6   4       35.09       38.82      3.90 o 
   8   6   4       38.15       34.27      4.22 o 
   9   6   4       16.20       20.73      4.16 o 
  10   6   4        0.18        1.25      3.71 o 
  11   6   4       86.74       90.84      9.87 o 
  12   6   4        0.19       -2.95      5.02 o 
 -12   7   4        6.44        5.02      4.65 o 
 -11   7   4        0.33       -2.52      3.82 o 
 -10   7   4        6.84        3.69      3.78 o 
  -9   7   4       38.05       38.06      5.29 o 
  -8   7   4       33.54       32.13      4.86 o 
  -7   7   4       29.85       25.86      4.02 o 
  -6   7   4        4.02        0.43      2.41 o 
  -5   7   4        1.27        0.83      2.32 o 
  -4   7   4        7.42       10.07      2.51 o 
  -3   7   4      152.68      147.33      5.62 o 
  -2   7   4       21.06       22.44      2.96 o 
  -1   7   4        0.96        0.60      3.18 o 
   0   7   4      260.10      259.16     10.44 o 
   1   7   4       53.88       48.66      3.83 o 
   2   7   4        3.30        5.19      2.22 o 
   3   7   4        3.02        0.72      2.25 o 
   4   7   4       53.35       63.12      5.80 o 
   5   7   4        6.60        2.21      2.52 o 
   6   7   4       34.11       41.93      4.47 o 
   7   7   4        0.00        0.78      2.81 o 
   8   7   4        9.96       14.00      4.23 o 
   9   7   4        5.86        4.63      3.93 o 
  10   7   4        9.50       -3.68      4.00 o 
  11   7   4        1.52        5.19      5.42 o 
 -10   8   4       22.82       30.46      5.23 o 
  -9   8   4       42.63       58.54      8.12 o 
  -8   8   4       22.78       20.06      4.50 o 
  -7   8   4       89.93      111.17     10.34 o 
  -6   8   4       27.68       25.07      3.88 o 
  -5   8   4       66.71       56.62      5.62 o 
  -4   8   4        8.83        4.54      3.83 o 
  -3   8   4       26.39       20.86      4.20 o 
  -2   8   4        4.56        1.50      2.46 o 
  -1   8   4       92.12       78.52      7.01 o 
   0   8   4        0.04       -0.29      2.45 o 
   1   8   4        3.35        3.51      2.73 o 
   2   8   4       13.80        8.81      4.09 o 
   3   8   4       97.42      101.15      5.91 o 
   4   8   4       47.58       54.53      4.67 o 
   5   8   4       15.80       16.61      3.38 o 
   6   8   4       15.24       12.45      3.37 o 
   7   8   4       19.89       12.14      4.13 o 
   8   8   4        0.06        2.44      3.92 o 
   9   8   4       54.23       53.68      6.62 o 
  -8   9   4       23.82       29.71      5.84 o 
  -7   9   4        0.15       -1.71      3.99 o 
  -6   9   4       13.94        3.73      4.70 o 
  -5   9   4        0.39       -0.44      3.54 o 
  -4   9   4        5.43       -1.26      3.24 o 
  -3   9   4       30.12       22.49      4.86 o 
  -2   9   4       22.86       24.26      4.82 o 
  -1   9   4        0.14        5.44      3.78 o 
   0   9   4       25.41       35.38      6.64 o 
   1   9   4        2.00        0.65      2.96 o 
   2   9   4       37.46       40.23      4.67 o 
   3   9   4       50.77       53.59      5.60 o 
   4   9   4        1.01       -4.21      3.11 o 
   5   9   4        0.01        2.70      3.32 o 
   6   9   4       20.31       27.71      4.79 o 
   7   9   4        9.20        3.57      4.56 o 
  -4  10   4       56.42       49.24      6.74 o 
  -3  10   4       26.74       39.58      6.10 o 
  -2  10   4        0.36        1.78      4.32 o 
  -1  10   4        0.13        7.18      4.68 o 
   0  10   4        0.26       -5.94      3.96 o 
   1  10   4        0.66       -3.19      3.99 o 
   2  10   4        9.13       11.65      5.07 o 
   3  10   4        0.07        3.05      4.69 o 
 -16   1   5       10.16        5.96      4.00 o 
 -15   1   5        0.88        5.45      3.40 o 
 -14   1   5       54.42       53.41      5.17 o 
 -13   1   5       33.18       28.89      3.57 o 
 -12   1   5       90.90       94.26      5.36 o 
 -11   1   5        1.19        0.55      2.00 o 
 -10   1   5       37.62       47.53      3.56 o 
  -9   1   5        0.22        0.58      1.53 o 
  -8   1   5       11.19       21.85      1.98 o 
  -7   1   5      203.79      211.94      4.66 o 
  -6   1   5       18.26       12.10      1.25 o 
  -5   1   5     2900.82     2844.27     41.58 o 
  -4   1   5      936.26      929.61     13.28 o 
  -3   1   5     1194.28     1126.97     18.39 o 
  -2   1   5     2701.65     2713.01     41.82 o 
  -1   1   5     1379.45     1370.04     19.40 o 
   0   1   5     1197.39     1143.71     17.33 o 
   1   1   5     5176.64     5172.94     68.85 o 
   2   1   5     1516.45     1486.21     23.21 o 
   3   1   5       68.75       74.66      2.26 o 
   4   1   5     6235.14     6236.04     87.28 o 
   5   1   5     1173.15     1054.94     16.50 o 
   6   1   5       66.72       56.22      2.51 o 
   7   1   5       31.15       26.39      2.03 o 
   8   1   5       50.39       47.63      3.55 o 
   9   1   5      224.60      226.75      8.36 o 
  10   1   5       27.44       25.75      3.47 o 
  11   1   5      232.00      210.38      8.29 o 
  12   1   5       10.11       14.79      4.39 o 
  13   1   5       11.78       16.18      5.41 o 
  14   1   5        1.36       -0.82      6.20 o 
 -16   2   5       29.83       23.79      5.13 o 
 -15   2   5      106.07      126.67      8.53 o 
 -14   2   5       59.86       61.08      5.44 o 
 -13   2   5        7.79        2.45      2.85 o 
 -12   2   5       65.88       70.51      5.86 o 
 -11   2   5       76.30       76.39      4.67 o 
 -10   2   5        3.61        0.64      1.87 o 
  -9   2   5      111.11      110.53      4.53 o 
  -8   2   5       32.68       26.70      2.22 o 
  -7   2   5      441.34      446.69      9.51 o 
  -6   2   5        3.22        1.77      0.88 o 
  -5   2   5     1978.98     1945.84     28.07 o 
  -4   2   5      500.96      522.10     10.05 o 
  -3   2   5     1417.74     1406.07     24.74 o 
  -2   2   5      823.37      814.31     13.89 o 
  -1   2   5      216.47      223.75      3.98 o 
   0   2   5      113.04      110.44      2.52 o 
   1   2   5      962.50      960.52     13.83 o 
   2   2   5     2422.97     2381.94     37.23 o 
   3   2   5     4636.29     4750.30     66.87 o 
   4   2   5      135.61      124.28      3.75 o 
   5   2   5       98.84      111.67      3.26 o 
   6   2   5       81.38       88.36      3.11 o 
   7   2   5        8.94        9.21      1.62 o 
   8   2   5      200.72      197.00      5.35 o 
   9   2   5      163.40      185.90      6.12 o 
  10   2   5        7.77        7.83      3.09 o 
  11   2   5      119.29      137.99      7.68 o 
  12   2   5       71.69       78.30      7.13 o 
  13   2   5        0.04        2.20      4.54 o 
  14   2   5        2.19        1.82      5.14 o 
 -15   3   5        2.03       -5.17      3.45 o 
 -14   3   5       98.84      103.00      8.38 o 
 -13   3   5        5.72        0.72      3.52 o 
 -12   3   5       39.60       35.62      4.51 o 
 -11   3   5       46.48       49.46      4.36 o 
 -10   3   5       23.85       28.05      3.44 o 
  -9   3   5       21.01       20.43      2.47 o 
  -8   3   5        7.00        6.53      1.78 o 
  -7   3   5      213.17      222.32      5.01 o 
  -6   3   5      868.88      896.67     14.19 o 
  -5   3   5      326.40      315.91      5.81 o 
  -4   3   5      181.14      165.97      3.60 o 
  -3   3   5      218.35      237.74      4.50 o 
  -2   3   5      613.31      672.07     11.53 o 
  -1   3   5       19.61       19.39      1.27 o 
   0   3   5      209.98      211.57      4.66 o 
   1   3   5       11.41       17.84      1.43 o 
   2   3   5     3821.11     4024.58     57.21 o 
   3   3   5       35.52       39.11      2.20 o 
   4   3   5     1467.25     1565.87     23.75 o 
   5   3   5      162.53      172.72      4.13 o 
   6   3   5       52.85       56.92      3.48 o 
   7   3   5      240.02      232.02      7.01 o 
   8   3   5      149.68      125.21      5.46 o 
   9   3   5       57.95       54.97      4.52 o 
  10   3   5      638.83      707.10     20.31 o 
  11   3   5        4.29       -2.27      3.06 o 
  12   3   5       44.18       47.58      6.06 o 
  13   3   5       16.80       20.81      6.15 o 
  14   3   5        2.03        2.74      6.18 o 
 -15   4   5        4.39        2.48      4.64 o 
 -14   4   5        0.05       -2.21      3.89 o 
 -13   4   5        0.00       -3.62      2.95 o 
 -12   4   5        1.48       -0.02      2.80 o 
 -11   4   5      112.72      124.94      6.65 o 
 -10   4   5       65.71       70.64      5.09 o 
  -9   4   5      100.23      111.43      5.15 o 
  -8   4   5       39.29       33.19      3.35 o 
  -7   4   5      215.71      208.60      9.58 o 
  -6   4   5       79.91       79.84      3.21 o 
  -5   4   5      167.00      165.39      4.01 o 
  -4   4   5      302.81      297.58      5.73 o 
  -3   4   5      471.85      438.47      7.56 o 
  -2   4   5      796.69      773.38     11.95 o 
  -1   4   5      903.99      850.69     13.59 o 
   0   4   5      365.66      367.15      6.83 o 
   1   4   5       13.64       11.15      1.49 o 
   2   4   5        0.40        0.70      1.06 o 
   3   4   5      296.71      303.99      6.87 o 
   4   4   5        2.10        1.97      1.42 o 
   5   4   5        1.02       -0.84      1.53 o 
   6   4   5      798.11      798.96     16.60 o 
   7   4   5      118.61      143.83      5.97 o 
   8   4   5       50.73       56.45      4.25 o 
   9   4   5       10.32        7.75      2.80 o 
  10   4   5       38.26       28.01      4.84 o 
  11   4   5       55.70       54.54      5.65 o 
  12   4   5       23.24       22.09      8.07 o 
  13   4   5        2.26        1.30      4.63 o 
 -14   5   5        0.45        0.42      4.56 o 
 -13   5   5        1.37        4.34      4.35 o 
 -12   5   5       51.88       56.13      6.39 o 
 -11   5   5        3.91       -2.66      2.83 o 
 -10   5   5       15.72        9.69      2.74 o 
  -9   5   5      158.27      174.12      6.71 o 
  -8   5   5       13.79        7.74      2.45 o 
  -7   5   5      227.33      227.95      7.14 o 
  -6   5   5        3.40       -1.20      1.56 o 
  -5   5   5       16.03       14.72      1.95 o 
  -4   5   5      311.66      307.10      6.22 o 
  -3   5   5      468.45      437.76      7.92 o 
  -2   5   5      297.14      287.92      5.85 o 
  -1   5   5      695.65      671.86     11.02 o 
   0   5   5       57.01       56.59      2.65 o 
   1   5   5       84.83       87.01      3.55 o 
   2   5   5        4.28        3.91      1.46 o 
   3   5   5        1.13        6.69      2.01 o 
   4   5   5        0.44        0.43      1.87 o 
   5   5   5       36.03       37.53      4.35 o 
   6   5   5        7.93        9.48      3.57 o 
   7   5   5      606.17      598.81     15.08 o 
   8   5   5       16.41       12.58      3.12 o 
   9   5   5      121.85      114.40      7.63 o 
  10   5   5       10.18        6.37      3.68 o 
  11   5   5       14.80       29.79      5.47 o 
  12   5   5        5.07        1.45      4.15 o 
  13   5   5        3.26        5.88      5.96 o 
 -13   6   5        2.17        2.73      4.43 o 
 -12   6   5       20.77       17.05      4.84 o 
 -11   6   5       45.72       50.72      6.09 o 
 -10   6   5        0.18        2.10      2.85 o 
  -9   6   5       77.19       88.12      6.55 o 
  -8   6   5       11.40        7.61      2.93 o 
  -7   6   5       90.57       95.18      5.43 o 
  -6   6   5      106.87      108.48      5.10 o 
  -5   6   5       72.50       76.75      4.28 o 
  -4   6   5      300.28      284.62      8.07 o 
  -3   6   5       11.92        9.52      2.02 o 
  -2   6   5        4.18        1.55      1.58 o 
  -1   6   5      617.68      633.07     12.88 o 
   0   6   5        5.28        8.82      1.91 o 
   1   6   5       98.11       98.87      4.79 o 
   2   6   5      105.05       97.88      5.37 o 
   3   6   5      690.75      684.64     14.98 o 
   4   6   5        0.18        0.57      2.01 o 
   5   6   5       62.23       54.16      4.13 o 
   6   6   5       46.06       49.16      5.42 o 
   7   6   5       56.08       51.98      4.34 o 
   8   6   5       33.72       40.41      5.46 o 
   9   6   5        7.16        2.96      3.50 o 
  10   6   5      121.60      142.75      8.95 o 
  11   6   5        1.44       -3.26      3.57 o 
  12   6   5       24.16       17.85      5.60 o 
 -12   7   5        6.59        4.52      4.54 o 
 -11   7   5       16.13       17.87      4.89 o 
 -10   7   5       31.02       31.82      4.84 o 
  -9   7   5        7.87        2.58      3.49 o 
  -8   7   5        1.29       -1.46      3.15 o 
  -7   7   5       20.39       19.24      3.76 o 
  -6   7   5       17.60       17.01      3.14 o 
  -5   7   5       42.47       38.34      3.61 o 
  -4   7   5      429.75      459.03     11.87 o 
  -3   7   5      364.22      351.94     10.23 o 
  -2   7   5      204.96      201.21      6.99 o 
  -1   7   5      119.08      120.71      5.99 o 
   0   7   5      248.01      230.11      7.61 o 
   1   7   5      566.87      631.99     14.40 o 
   2   7   5      186.60      212.38      7.55 o 
   3   7   5       35.69       42.73      3.91 o 
   4   7   5      664.60      617.30     20.67 o 
   5   7   5      137.55      148.76      7.52 o 
   6   7   5       53.53       60.20      5.17 o 
   7   7   5        5.13        3.36      2.83 o 
   8   7   5       33.87       21.56      4.50 o 
   9   7   5      104.28      100.44      8.25 o 
  10   7   5       83.79      106.19      8.25 o 
 -10   8   5       13.59       13.99      5.04 o 
  -9   8   5       24.71       10.71      4.71 o 
  -8   8   5       28.60       20.34      4.41 o 
  -7   8   5       33.03       23.71      4.27 o 
  -6   8   5        0.14       -1.26      3.19 o 
  -5   8   5       32.38       26.48      4.13 o 
  -4   8   5        1.54        1.60      2.92 o 
  -3   8   5       13.54        9.16      3.09 o 
  -2   8   5        1.41        0.76      2.63 o 
  -1   8   5       10.50       14.28      3.50 o 
   0   8   5       16.71       17.77      3.35 o 
   1   8   5       94.07       85.90      5.76 o 
   2   8   5      138.37      152.65      7.73 o 
   3   8   5      310.16      306.62     10.62 o 
   4   8   5       41.78       35.75      5.44 o 
   5   8   5       21.27       28.00      4.13 o 
   6   8   5       17.97       13.09      3.71 o 
   7   8   5        0.99        2.72      3.76 o 
   8   8   5        4.70        2.01      4.27 o 
   9   8   5        4.02        0.74      4.46 o 
  -7   9   5        6.95        8.29      4.66 o 
  -6   9   5       67.92       99.42     17.73 o 
  -5   9   5        3.83        2.66      3.76 o 
  -4   9   5       36.28       42.21      5.81 o 
  -3   9   5        0.39        1.22      3.49 o 
  -2   9   5        0.09       -1.30      3.48 o 
  -1   9   5        0.00       -4.23      3.19 o 
   0   9   5       15.63       12.56      3.91 o 
   1   9   5       14.87        9.52      3.81 o 
   2   9   5       24.26       24.10      8.65 o 
   3   9   5       15.60       13.01      3.88 o 
   4   9   5        4.15        0.61      3.16 o 
   5   9   5      129.39      142.90     11.09 o 
   6   9   5        1.09       -3.50      3.75 o 
  -3  10   5        6.11        6.55      4.66 o 
  -2  10   5       43.47       62.97     12.99 o 
  -1  10   5        0.21        1.68      4.41 o 
   0  10   5       10.97       12.52      4.96 o 
   1  10   5      101.79      130.60      9.97 o 
   2  10   5       21.21       27.92      5.91 o 
 -16   0   6        0.04       -0.37      5.42 o 
 -15   0   6        3.10        3.08      4.29 o 
 -14   0   6       62.72       90.80     12.01 o 
 -13   0   6      436.36      476.00     17.61 o 
 -12   0   6      190.79      188.87     10.21 o 
 -11   0   6       80.33       77.93      6.52 o 
 -10   0   6      706.69      672.63     20.55 o 
  -9   0   6        3.75        4.31      2.57 o 
  -8   0   6      188.11      202.99      9.92 o 
  -7   0   6      192.90      222.23      6.93 o 
  -6   0   6        8.74       10.55      1.81 o 
  -5   0   6      597.16      693.71     14.72 o 
  -4   0   6        1.31       -0.66      1.04 o 
  -3   0   6      135.08      138.65      6.40 o 
  -2   0   6     2357.93     2297.74     43.97 o 
  -1   0   6     1007.85     1043.39     22.34 o 
   0   0   6      411.81      398.58      8.85 o 
   1   0   6      635.51      681.66     13.15 o 
   2   0   6      430.06      396.00     11.47 o 
   3   0   6     4922.34     5106.25     96.63 o 
   4   0   6       34.04       39.93      2.83 o 
   5   0   6      534.99      500.81     12.09 o 
   6   0   6      802.68      757.52     18.93 o 
   7   0   6        0.08        0.93      1.85 o 
   8   0   6       76.71       62.67      6.16 o 
   9   0   6       56.27       47.50      4.55 o 
  10   0   6       47.65       39.71      5.13 o 
  11   0   6      116.62      113.24      9.99 o 
  12   0   6        0.03       -1.89      4.43 o 
  13   0   6       62.96       49.43     13.63 o 
  14   0   6        0.74       -0.98     12.79 o 
 -16   1   6        0.44       -0.14      3.65 o 
 -15   1   6        1.79       -0.51      3.21 o 
 -14   1   6        1.88       -1.58      2.85 o 
 -13   1   6       51.41       48.94      4.32 o 
 -12   1   6       47.99       48.25      4.07 o 
 -11   1   6        2.66        0.03      2.00 o 
 -10   1   6        0.76        0.63      1.80 o 
  -9   1   6       13.67       14.09      2.61 o 
  -8   1   6       53.05       53.51      2.64 o 
  -7   1   6      747.49      661.54     12.27 o 
  -6   1   6      371.88      343.67      6.17 o 
  -5   1   6     8809.31     8710.86    134.20 o 
  -4   1   6     1788.15     1753.87     27.91 o 
  -3   1   6       95.47       92.92      3.18 o 
  -2   1   6      622.52      602.48     12.62 o 
  -1   1   6       78.51       80.54      2.12 o 
   0   1   6      164.93      152.29      3.23 o 
   1   1   6      102.81      111.80      2.64 o 
   2   1   6      322.82      280.77      5.48 o 
   3   1   6      780.47      788.43     12.45 o 
   4   1   6     2459.17     2455.59     34.05 o 
   5   1   6        1.59       -0.53      0.98 o 
   6   1   6      779.40      745.12     12.64 o 
   7   1   6        2.96        1.26      1.33 o 
   8   1   6       32.50       32.68      2.59 o 
   9   1   6      309.40      296.98      7.80 o 
  10   1   6      208.72      200.34      6.70 o 
  11   1   6      193.36      172.30      8.27 o 
  12   1   6       93.39      101.93      9.12 o 
  13   1   6        9.40        5.73      5.22 o 
  14   1   6       12.18       14.88      6.33 o 
 -15   2   6        0.72       -0.82      3.64 o 
 -14   2   6       90.93       86.61      6.84 o 
 -13   2   6        4.39        2.20      3.33 o 
 -12   2   6      185.68      207.60      8.85 o 
 -11   2   6      308.38      318.05     10.47 o 
 -10   2   6      378.96      367.86     10.25 o 
  -9   2   6       40.14       36.15      2.89 o 
  -8   2   6      206.45      201.39      5.68 o 
  -7   2   6        5.11        2.95      1.20 o 
  -6   2   6     2178.22     2270.71     31.48 o 
  -5   2   6      747.95      809.13     12.52 o 
  -4   2   6     1098.74     1207.98     20.33 o 
  -3   2   6     1582.01     1608.95     24.89 o 
  -2   2   6      248.33      254.84      5.46 o 
  -1   2   6      263.35      266.65      4.89 o 
   0   2   6      668.81      688.55     10.54 o 
   1   2   6      291.58      291.71      5.41 o 
   2   2   6       91.48       99.94      2.87 o 
   3   2   6        6.96        7.59      1.14 o 
   4   2   6        2.37        4.39      1.08 o 
   5   2   6      177.88      192.51      4.44 o 
   6   2   6       84.78       83.36      3.10 o 
   7   2   6      873.07      829.94     14.89 o 
   8   2   6       84.91       79.55      3.87 o 
   9   2   6       17.02       15.53      2.69 o 
  10   2   6      168.66      147.69      6.89 o 
  11   2   6       79.19       70.65      5.88 o 
  12   2   6       12.08       15.40      5.21 o 
  13   2   6       11.28        0.89      4.97 o 
  14   2   6        0.09       -0.58      5.30 o 
 -15   3   6       52.32       50.78      5.98 o 
 -14   3   6        0.43       -4.31      2.87 o 
 -13   3   6       78.71       88.00      6.19 o 
 -12   3   6      247.07      268.92     10.35 o 
 -11   3   6        1.90        2.55      2.44 o 
 -10   3   6      380.57      406.60     11.16 o 
  -9   3   6       22.80       18.62      2.35 o 
  -8   3   6      259.40      283.76      7.08 o 
  -7   3   6      401.35      400.67      8.97 o 
  -6   3   6        5.83        3.47      1.07 o 
  -5   3   6      811.40      836.45     12.72 o 
  -4   3   6     1591.72     1585.82     22.46 o 
  -3   3   6      226.12      202.09      4.15 o 
  -2   3   6      525.36      580.48      9.13 o 
  -1   3   6      230.53      240.71      4.57 o 
   0   3   6      169.02      186.55      4.43 o 
   1   3   6      533.54      574.36     10.33 o 
   2   3   6       22.56       22.26      1.72 o 
   3   3   6       28.72       34.50      2.18 o 
   4   3   6       38.81       47.27      2.59 o 
   5   3   6        7.13        3.78      1.25 o 
   6   3   6      306.86      279.38      9.45 o 
   7   3   6      417.16      413.44     10.89 o 
   8   3   6      887.89      923.70     19.05 o 
   9   3   6     1284.41     1293.75     29.27 o 
  10   3   6        3.70       -0.04      2.93 o 
  11   3   6      112.57      114.16      7.44 o 
  12   3   6       10.64       13.55      7.53 o 
  13   3   6        1.25       -7.00      4.67 o 
  14   3   6       12.95       15.70      6.58 o 
 -15   4   6        1.37        1.87      6.60 o 
 -14   4   6        0.08       -2.40      3.37 o 
 -13   4   6        0.58        0.17      3.06 o 
 -12   4   6        4.66        3.52      2.95 o 
 -11   4   6      127.11      120.75      6.55 o 
 -10   4   6       56.36       50.30      4.31 o 
  -9   4   6       54.42       60.38      4.04 o 
  -8   4   6        3.12       -0.48      1.86 o 
  -7   4   6       83.79       81.14      5.07 o 
  -6   4   6      158.34      164.78      4.73 o 
  -5   4   6      430.30      415.77      7.45 o 
  -4   4   6      149.97      152.39      3.76 o 
  -3   4   6      327.66      321.73      6.03 o 
  -2   4   6       93.23       98.63      2.95 o 
  -1   4   6       10.07        8.24      1.28 o 
   0   4   6       10.42       14.07      1.36 o 
   1   4   6      485.47      520.57      9.32 o 
   2   4   6        3.19        2.01      1.18 o 
   3   4   6       13.34       10.68      1.73 o 
   4   4   6       14.77       13.91      1.99 o 
   5   4   6        8.44        4.43      1.99 o 
   6   4   6        0.32       -0.25      1.93 o 
   7   4   6      152.54      153.67      7.41 o 
   8   4   6      127.08      104.09      5.53 o 
   9   4   6       62.04       74.31      7.15 o 
  10   4   6      136.45      128.05      7.84 o 
  11   4   6        2.40        2.81      3.42 o 
  12   4   6        5.54       -6.36      4.24 o 
  13   4   6        1.37       -4.76      5.38 o 
 -14   5   6        0.12        0.31      4.10 o 
 -13   5   6       33.14       30.24      5.46 o 
 -12   5   6      219.84      245.34     12.57 o 
 -11   5   6        9.47        7.18      3.01 o 
 -10   5   6       38.01       33.24      3.69 o 
  -9   5   6       20.07       12.79      3.74 o 
  -8   5   6       37.35       48.24      4.99 o 
  -7   5   6      137.77      136.21      6.36 o 
  -6   5   6       25.24       24.26      2.49 o 
  -5   5   6       54.63       49.53      3.09 o 
  -4   5   6      331.54      300.03      6.13 o 
  -3   5   6       68.68       57.36      2.62 o 
  -2   5   6      215.73      202.07      5.53 o 
  -1   5   6       59.66       48.82      2.57 o 
   0   5   6       31.43       35.42      2.51 o 
   1   5   6        2.22        2.33      1.47 o 
   2   5   6       13.51       12.90      2.05 o 
   3   5   6        2.30        1.10      1.73 o 
   4   5   6       78.38       77.92      4.75 o 
   5   5   6      150.81      165.72      8.90 o 
   6   5   6       91.73       86.63      4.99 o 
   7   5   6       20.78       19.83      3.01 o 
   8   5   6       18.03       19.67      3.28 o 
   9   5   6        0.48       -1.55      2.86 o 
  10   5   6       49.49       53.67      5.81 o 
  11   5   6      139.87      164.44     10.48 o 
  12   5   6       10.42        8.06      5.68 o 
 -13   6   6        3.75        5.61      4.53 o 
 -12   6   6        1.98       -1.94      3.91 o 
 -11   6   6        0.03       -2.64      5.04 o 
 -10   6   6       12.46        5.09      3.00 o 
  -9   6   6        6.13        4.53      3.19 o 
  -8   6   6      229.03      206.00      8.37 o 
  -7   6   6       31.37       29.80      3.47 o 
  -6   6   6      118.35      103.05      5.23 o 
  -5   6   6      112.82      103.02      4.87 o 
  -4   6   6       39.27       39.07      3.19 o 
  -3   6   6        7.68        5.50      1.94 o 
  -2   6   6      195.26      201.11      5.67 o 
  -1   6   6       16.87       14.20      2.19 o 
   0   6   6       23.00       19.75      2.55 o 
   1   6   6      284.18      278.94      8.11 o 
   2   6   6       69.14       71.69      4.40 o 
   3   6   6      116.84      106.94      5.29 o 
   4   6   6       33.43       40.11      3.64 o 
   5   6   6       39.35       36.42      3.93 o 
   6   6   6       16.27       10.77      2.84 o 
   7   6   6      116.42      114.76      7.31 o 
   8   6   6       36.11       34.16      3.99 o 
   9   6   6       38.03       36.03      5.63 o 
  10   6   6        2.49       -0.44      3.65 o 
  11   6   6        0.06       -3.54      4.47 o 
 -11   7   6       16.25        8.61      4.65 o 
 -10   7   6       12.27       16.58      4.02 o 
  -9   7   6       13.67       24.18      4.75 o 
  -8   7   6       40.59       36.25      6.25 o 
  -7   7   6       33.62       21.24      3.77 o 
  -6   7   6        0.22        1.38      2.28 o 
  -5   7   6        3.25        2.19      2.19 o 
  -4   7   6       27.12       35.53      3.81 o 
  -3   7   6       11.11       11.44      2.76 o 
  -2   7   6      353.20      348.75     10.16 o 
  -1   7   6      168.42      145.36      7.21 o 
   0   7   6      196.25      190.33      7.01 o 
   1   7   6       12.52       13.69      2.80 o 
   2   7   6       15.56        9.27      2.65 o 
   3   7   6       22.91       20.34      3.17 o 
   4   7   6       22.14       22.91      3.43 o 
   5   7   6        1.04        1.22      2.50 o 
   6   7   6        0.94       -1.80      2.66 o 
   7   7   6       52.21       60.54      5.32 o 
   8   7   6      102.14      114.90     12.95 o 
   9   7   6       20.08       26.35      5.23 o 
  10   7   6       10.58       16.72      5.73 o 
 -10   8   6        9.22       11.21      4.77 o 
  -9   8   6       64.42       69.32      7.09 o 
  -8   8   6       40.22       33.52      4.80 o 
  -7   8   6       17.58       23.03      4.70 o 
  -6   8   6        0.87        0.75      3.47 o 
  -5   8   6        0.15        0.30      2.92 o 
  -4   8   6        7.45       -0.50      2.91 o 
  -3   8   6        0.65       -0.46      2.95 o 
  -2   8   6       11.39        7.83      3.64 o 
  -1   8   6       74.42       61.46      5.32 o 
   0   8   6        0.94       -2.92      2.62 o 
   1   8   6      106.09      112.88      8.06 o 
   2   8   6       40.92       47.88      4.50 o 
   3   8   6       21.52       18.22      3.81 o 
   4   8   6        5.64        9.05      3.05 o 
   5   8   6       38.71       45.03      4.63 o 
   6   8   6       34.13       28.24      4.98 o 
   7   8   6       19.61       17.83      4.44 o 
   8   8   6        6.11       15.27      5.90 o 
  -7   9   6        1.48       -0.90      3.88 o 
  -6   9   6       30.72       27.20      5.81 o 
  -5   9   6        6.44        3.79      4.00 o 
  -4   9   6       18.41       25.86      5.18 o 
  -3   9   6        1.07        2.01      3.62 o 
  -2   9   6       20.06       14.28      4.47 o 
  -1   9   6        2.26       -0.71      3.31 o 
   0   9   6       48.07       56.24      5.70 o 
   1   9   6       10.72        6.94      3.75 o 
   2   9   6        3.74        0.26      3.74 o 
   3   9   6       96.17      118.17      8.99 o 
   4   9   6       24.29       19.05      4.54 o 
   5   9   6        1.38       -0.74      3.56 o 
   6   9   6        3.04        4.04      4.17 o 
  -2  10   6        6.53       10.97      4.85 o 
  -1  10   6        3.41        2.05      4.24 o 
   0  10   6        0.01        0.19      4.33 o 
 -16   1   7       18.37       18.55      4.56 o 
 -15   1   7        3.28        1.23      3.36 o 
 -14   1   7        6.74        4.27      3.06 o 
 -13   1   7       28.66       31.04      3.69 o 
 -12   1   7      129.31      133.38      6.90 o 
 -11   1   7      141.55      145.80      6.05 o 
 -10   1   7       16.83       10.41      2.22 o 
  -9   1   7        0.25       -2.18      1.46 o 
  -8   1   7      455.21      461.27      9.36 o 
  -7   1   7      667.85      680.31     11.83 o 
  -6   1   7      874.06      906.51     15.64 o 
  -5   1   7      146.14      131.97      3.37 o 
  -4   1   7       29.51       29.25      1.74 o 
  -3   1   7      420.87      393.47     13.46 o 
  -2   1   7      220.73      261.29      4.50 o 
  -1   1   7       42.37       43.92      1.82 o 
   0   1   7     1207.80     1244.33     23.51 o 
   1   1   7     1079.35     1095.70     16.33 o 
   2   1   7     2473.46     2584.99     35.08 o 
   3   1   7        0.14       -0.09      0.91 o 
   4   1   7     1610.77     1523.85     21.97 o 
   5   1   7      796.16      763.08     12.19 o 
   6   1   7       22.55       15.25      1.71 o 
   7   1   7       10.64       10.66      1.80 o 
   8   1   7      575.78      544.34     11.03 o 
   9   1   7       71.33       83.85      4.48 o 
  10   1   7       71.81       78.86      5.61 o 
  11   1   7        2.73        2.32      3.20 o 
  12   1   7        5.77        3.81      4.21 o 
  13   1   7        1.58        3.08      5.00 o 
  14   1   7        6.64        6.93      7.31 o 
 -15   2   7       51.02       58.06      6.15 o 
 -14   2   7       13.07        8.22      4.46 o 
 -13   2   7        0.02       -2.72      2.73 o 
 -12   2   7        1.26        3.06      2.76 o 
 -11   2   7        2.57        1.92      2.31 o 
 -10   2   7       14.59        8.52      2.37 o 
  -9   2   7      629.93      611.13     15.58 o 
  -8   2   7      320.05      309.38      6.82 o 
  -7   2   7      454.14      436.57      8.44 o 
  -6   2   7      481.80      436.63      7.71 o 
  -5   2   7        1.89        2.12      1.80 o 
  -4   2   7      108.43      140.67      3.92 o 
  -3   2   7       92.22       98.90      3.33 o 
  -2   2   7      760.35      717.75     12.62 o 
  -1   2   7      228.96      215.00      4.43 o 
   0   2   7      332.76      349.57      6.23 o 
   1   2   7      485.39      532.90      8.82 o 
   2   2   7     1365.32     1415.16     21.09 o 
   3   2   7       22.84       22.59      1.64 o 
   4   2   7      119.53      130.04      3.52 o 
   5   2   7       76.82       89.18      3.11 o 
   6   2   7       70.10       64.93      3.06 o 
   7   2   7       40.03       39.80      2.84 o 
   8   2   7      556.54      567.22     15.29 o 
   9   2   7      409.92      413.90     12.22 o 
  10   2   7        0.30       -3.16      2.68 o 
  11   2   7       14.54       16.06      4.38 o 
  12   2   7       19.28       22.60      6.33 o 
  13   2   7       50.50       44.67      9.02 o 
  14   2   7        2.82        3.72      5.78 o 
 -15   3   7        2.50        1.69      3.73 o 
 -14   3   7        5.63        4.01      3.41 o 
 -13   3   7       24.02       23.72      3.98 o 
 -12   3   7       20.67       31.53      3.85 o 
 -11   3   7        1.59        0.53      2.29 o 
 -10   3   7       19.79       22.11      3.08 o 
  -9   3   7      131.60      143.33      5.17 o 
  -8   3   7       49.22       44.63      2.63 o 
  -7   3   7      144.56      144.62      4.21 o 
  -6   3   7       82.67       79.95      2.75 o 
  -5   3   7      446.50      398.51      6.90 o 
  -4   3   7      123.55      112.87      4.08 o 
  -3   3   7      495.43      474.27      7.76 o 
  -2   3   7      105.21      121.24      3.45 o 
  -1   3   7      351.27      345.21      6.06 o 
   0   3   7      229.58      248.32      4.79 o 
   1   3   7      103.15      115.41      3.36 o 
   2   3   7       60.34       59.72      3.12 o 
   3   3   7       54.73       65.23      3.49 o 
   4   3   7       16.16       14.05      1.79 o 
   5   3   7       24.47       23.97      2.22 o 
   6   3   7       15.75       13.77      2.19 o 
   7   3   7       20.01       18.21      2.74 o 
   8   3   7        2.25       -0.37      2.23 o 
   9   3   7       11.35       10.54      2.90 o 
  10   3   7       12.83       10.24      3.49 o 
  11   3   7        3.44       -3.28      3.29 o 
  12   3   7        8.35       14.18      5.47 o 
  13   3   7       21.15       24.76      6.38 o 
 -14   4   7       51.79       60.43      5.83 o 
 -13   4   7        0.00        1.13      3.13 o 
 -12   4   7        3.05       -1.24      2.64 o 
 -11   4   7       19.74       23.87      3.68 o 
 -10   4   7       13.90       12.27      2.78 o 
  -9   4   7       27.59       27.36      2.93 o 
  -8   4   7       11.26        7.57      3.14 o 
  -7   4   7       90.41       80.47      3.97 o 
  -6   4   7       24.60       24.15      1.97 o 
  -5   4   7       83.37       87.47      3.03 o 
  -4   4   7       89.40      110.42      3.20 o 
  -3   4   7       24.99       33.51      1.83 o 
  -2   4   7      227.53      202.06      4.54 o 
  -1   4   7      181.92      181.69      4.15 o 
   0   4   7      184.55      206.85      5.15 o 
   1   4   7       95.91      100.10      3.45 o 
   2   4   7     1028.65     1063.93     18.10 o 
   3   4   7      159.23      171.56      5.68 o 
   4   4   7        0.20       -0.87      1.34 o 
   5   4   7      657.63      637.83     13.96 o 
   6   4   7      954.71      917.26     18.84 o 
   7   4   7       63.47       52.21      4.12 o 
   8   4   7       51.11       55.41      4.33 o 
   9   4   7       54.98       68.92      5.71 o 
  10   4   7      122.98      111.49      8.87 o 
  11   4   7        2.87       -1.56      4.22 o 
  12   4   7       24.39       21.95      6.22 o 
  13   4   7       31.96       38.58      8.73 o 
 -14   5   7        2.40        0.06      4.26 o 
 -13   5   7        0.02        5.13      4.11 o 
 -12   5   7       16.30       15.04      3.91 o 
 -11   5   7        0.52       -0.87      2.57 o 
 -10   5   7        9.21        5.52      2.56 o 
  -9   5   7        0.12        0.81      2.11 o 
  -8   5   7        8.96        0.22      2.77 o 
  -7   5   7      474.04      473.07     11.27 o 
  -6   5   7      253.80      227.34      6.38 o 
  -5   5   7      377.68      379.25      8.17 o 
  -4   5   7      490.69      474.90      8.94 o 
  -3   5   7      168.03      168.77      4.38 o 
  -2   5   7        2.45        1.47      1.21 o 
  -1   5   7      116.86      100.71      3.55 o 
   0   5   7      110.84      100.10      4.13 o 
   1   5   7        5.02        3.66      1.64 o 
   2   5   7       94.65       95.06      4.39 o 
   3   5   7       35.37       35.08      3.10 o 
   4   5   7       78.24       68.98      4.68 o 
   5   5   7       81.02       83.50      4.82 o 
   6   5   7      205.26      227.70     11.49 o 
   7   5   7       15.95       15.05      2.97 o 
   8   5   7        2.57        5.79      2.68 o 
   9   5   7       91.94      111.45      6.74 o 
  10   5   7       15.22       14.76      6.54 o 
  11   5   7        0.51        1.52      4.51 o 
  12   5   7        0.05        2.79      5.58 o 
 -13   6   7       29.20       35.56      6.06 o 
 -12   6   7        6.23       -1.53      3.64 o 
 -11   6   7        6.37        5.04      3.74 o 
 -10   6   7        3.81       -2.22      2.88 o 
  -9   6   7       24.83       22.33      3.70 o 
  -8   6   7        8.56        8.92      3.03 o 
  -7   6   7       39.33       36.14      3.73 o 
  -6   6   7       33.07       26.31      3.03 o 
  -5   6   7      159.28      150.15      5.76 o 
  -4   6   7     1247.43     1232.62     25.01 o 
  -3   6   7        0.09       -0.45      1.70 o 
  -2   6   7       40.81       46.15      3.48 o 
  -1   6   7      538.17      569.32     12.14 o 
   0   6   7        5.10        6.66      2.00 o 
   1   6   7      241.33      241.33      9.90 o 
   2   6   7      695.13      673.99     15.95 o 
   3   6   7       40.22       50.55      5.30 o 
   4   6   7      104.55      102.32      5.81 o 
   5   6   7      105.32       87.69      7.19 o 
   6   6   7       20.26       17.11      3.30 o 
   7   6   7        8.53        8.76      3.22 o 
   8   6   7        7.29        3.94      3.03 o 
   9   6   7        7.58        5.99      5.08 o 
  10   6   7       25.68       16.82      5.04 o 
  11   6   7        0.05       -2.61      5.22 o 
 -11   7   7        0.55        1.11      3.87 o 
 -10   7   7        5.20        0.83      3.34 o 
  -9   7   7       44.57       49.50      5.59 o 
  -8   7   7        2.09       -0.06      2.85 o 
  -7   7   7      110.21      114.70      6.24 o 
  -6   7   7       25.64       32.68      3.68 o 
  -5   7   7       34.88       31.85      3.69 o 
  -4   7   7       11.36       11.20      2.83 o 
  -3   7   7        7.34        7.91      2.58 o 
  -2   7   7       30.53       30.09      3.62 o 
  -1   7   7      347.75      372.19     11.32 o 
   0   7   7      347.15      376.05     10.85 o 
   1   7   7      390.79      377.15     10.30 o 
   2   7   7       45.80       46.17      3.99 o 
   3   7   7      191.30      172.15      7.14 o 
   4   7   7       25.18       27.95      3.95 o 
   5   7   7        4.80        0.83      2.66 o 
   6   7   7        1.69        2.33      2.64 o 
   7   7   7        0.00       -1.82      2.75 o 
   8   7   7       57.44       59.34      8.06 o 
   9   7   7        1.44       -4.79      4.69 o 
  -9   8   7       32.51       34.92      7.92 o 
  -8   8   7       44.53       54.06      6.31 o 
  -7   8   7        2.65        5.57      3.65 o 
  -6   8   7      105.02      110.80      8.59 o 
  -5   8   7        3.61        0.99      3.06 o 
  -4   8   7       27.35       17.94      5.57 o 
  -3   8   7       10.78        8.80      3.23 o 
  -2   8   7       49.20       46.08      4.91 o 
  -1   8   7        2.20        3.89      3.05 o 
   0   8   7       27.43       34.48      4.54 o 
   1   8   7        3.37        4.47      3.37 o 
   2   8   7       52.95       56.59      5.10 o 
   3   8   7      118.82      116.64     10.45 o 
   4   8   7       13.28       11.16      3.52 o 
   5   8   7        2.94        3.00      3.59 o 
   6   8   7        0.02        0.20      3.62 o 
   7   8   7       17.93       13.19      4.58 o 
   8   8   7       53.64       69.82     16.75 o 
  -7   9   7        0.33       -5.09      4.26 o 
  -6   9   7        3.80        8.08      5.54 o 
  -5   9   7        0.41       -4.66      3.30 o 
  -4   9   7        0.32        2.59      3.82 o 
  -3   9   7       13.20       17.81      4.74 o 
  -2   9   7        9.45        5.53      3.56 o 
  -1   9   7       67.35       68.02      6.34 o 
   0   9   7       17.29       17.96      4.35 o 
   1   9   7        0.00       -0.06      3.79 o 
   2   9   7        2.37        1.03      3.98 o 
   3   9   7        1.71        5.86      4.23 o 
   4   9   7        0.00        2.04      4.19 o 
   5   9   7       34.24       53.84      6.39 o 
 -16   0   8       20.15       14.92     10.51 o 
 -15   0   8       13.25        3.56      4.54 o 
 -14   0   8      101.46      104.33     10.23 o 
 -13   0   8       17.32       23.59      4.99 o 
 -12   0   8       17.74       23.18      4.54 o 
 -11   0   8       69.21       66.22      6.15 o 
 -10   0   8      505.73      519.34     17.08 o 
  -9   0   8       80.59       82.02      6.25 o 
  -8   0   8       68.04       63.58      4.97 o 
  -7   0   8     1303.14     1374.79     31.84 o 
  -6   0   8     2834.11     2694.67     57.20 o 
  -5   0   8       20.27       16.18      1.92 o 
  -4   0   8        1.46       -0.40      1.03 o 
  -3   0   8      429.82      443.93     10.01 o 
  -2   0   8      603.60      568.45     12.30 o 
  -1   0   8      495.53      462.94     14.01 o 
   0   0   8      183.62      213.24      6.04 o 
   1   0   8      204.19      222.05      5.58 o 
   2   0   8    11480.82    11273.68    211.03 o 
   3   0   8        0.12        3.79      1.87 o 
   4   0   8      742.71      792.21     17.58 o 
   5   0   8      610.22      624.65     14.83 o 
   6   0   8      325.52      341.53      9.73 o 
   7   0   8      800.64      802.13     41.69 o 
   8   0   8      223.45      204.91      8.74 o 
   9   0   8      601.27      544.09     18.07 o 
  10   0   8        0.06       -2.55      3.07 o 
  11   0   8      124.10      105.80     13.11 o 
  12   0   8      250.76      257.92     20.00 o 
  13   0   8        9.08       23.62     15.25 o 
  14   0   8        6.45       21.65     14.27 o 
 -16   1   8        6.41        7.17      4.34 o 
 -15   1   8       53.23       37.16      5.27 o 
 -14   1   8       60.92       52.31      4.79 o 
 -13   1   8        8.69        4.40      2.74 o 
 -12   1   8        3.94        5.45      2.55 o 
 -11   1   8      153.63      172.15      6.57 o 
 -10   1   8       88.23       91.73      5.03 o 
  -9   1   8       25.13       22.03      2.82 o 
  -8   1   8      117.89      117.11      3.93 o 
  -7   1   8        0.98        2.49      1.08 o 
  -6   1   8      211.72      204.33      4.21 o 
  -5   1   8        0.67        1.18      0.76 o 
  -4   1   8        5.14        4.82      1.11 o 
  -3   1   8      512.38      501.22     15.51 o 
  -2   1   8      318.27      329.27      5.69 o 
  -1   1   8      362.28      358.57      6.85 o 
   0   1   8     1464.57     1454.68     22.30 o 
   1   1   8        0.36        0.44      0.96 o 
   2   1   8       11.51       13.18      1.30 o 
   3   1   8      819.24      817.19     12.56 o 
   4   1   8       66.96       64.66      2.92 o 
   5   1   8      929.40      883.69     13.93 o 
   6   1   8      299.09      289.69      6.48 o 
   7   1   8       37.38       36.35      2.66 o 
   8   1   8     1077.23     1035.13     19.42 o 
   9   1   8      677.77      669.17     15.72 o 
  10   1   8        1.89       -3.34      2.55 o 
  11   1   8       44.90       53.60      5.44 o 
  12   1   8        0.13        3.97      4.61 o 
  13   1   8        1.68       -0.84      5.05 o 
  14   1   8       15.63       15.82      8.15 o 
 -15   2   8       14.70        5.47      4.34 o 
 -14   2   8        1.43       -0.44      3.47 o 
 -13   2   8        5.21        4.38      3.58 o 
 -12   2   8       96.30      118.46      6.89 o 
 -11   2   8        9.49       10.19      3.12 o 
 -10   2   8        0.71       -1.86      2.00 o 
  -9   2   8        7.13        8.76      2.08 o 
  -8   2   8       18.17       13.08      1.71 o 
  -7   2   8     1560.45     1517.56     24.27 o 
  -6   2   8       43.77       42.38      2.07 o 
  -5   2   8        8.26        5.36      1.45 o 
  -4   2   8      523.16      565.16     10.75 o 
  -3   2   8      162.55      148.99      3.92 o 
  -2   2   8      606.84      564.55     11.52 o 
  -1   2   8     1107.81     1119.19     16.78 o 
   0   2   8       11.01       18.16      1.19 o 
   1   2   8       46.81       52.16      2.02 o 
   2   2   8      103.70      137.27      3.56 o 
   3   2   8       21.12       18.69      1.50 o 
   4   2   8      412.52      402.74      9.04 o 
   5   2   8      402.44      384.69      7.66 o 
   6   2   8      238.07      234.76      5.72 o 
   7   2   8      859.47      812.85     15.97 o 
   8   2   8       24.92       26.22      2.97 o 
   9   2   8        5.77        0.49      2.71 o 
  10   2   8      199.01      188.22      8.65 o 
  11   2   8        9.60       11.96      4.06 o 
  12   2   8       90.45      104.84     10.22 o 
  13   2   8        2.81       -4.98      4.76 o 
 -15   3   8       11.22       13.71      4.05 o 
 -14   3   8       50.27       66.17      5.79 o 
 -13   3   8       11.96       10.09      3.25 o 
 -12   3   8        5.48        3.74      2.70 o 
 -11   3   8       24.45       18.54      3.14 o 
 -10   3   8       12.26       19.07      3.55 o 
  -9   3   8       67.26       62.19      3.60 o 
  -8   3   8      139.96      165.53      4.85 o 
  -7   3   8        1.41       -0.33      1.18 o 
  -6   3   8      225.65      256.45      5.46 o 
  -5   3   8      893.79      835.27     16.29 o 
  -4   3   8      157.07      150.39      4.86 o 
  -3   3   8       36.42       43.50      1.97 o 
  -2   3   8      406.60      408.87      7.01 o 
  -1   3   8       79.97       91.44      2.68 o 
   0   3   8      853.69      791.17     12.17 o 
   1   3   8      522.69      559.63      9.54 o 
   2   3   8        8.40       11.81      1.61 o 
   3   3   8      189.62      193.17      5.18 o 
   4   3   8      286.84      293.66      6.79 o 
   5   3   8       57.99       58.02      3.20 o 
   6   3   8      117.68      140.16      5.29 o 
   7   3   8        0.28       -0.11      1.92 o 
   8   3   8      108.60       93.10      5.40 o 
   9   3   8        7.94        5.21      3.15 o 
  10   3   8       83.58       83.18      6.67 o 
  11   3   8        5.26        4.84      4.15 o 
  12   3   8        7.59        7.49      5.33 o 
  13   3   8       20.10       19.86      6.57 o 
 -14   4   8       43.68       68.61      6.93 o 
 -13   4   8        4.75        3.91      3.62 o 
 -12   4   8      103.34      100.51      6.85 o 
 -11   4   8       17.51       25.39      3.50 o 
 -10   4   8        0.11        0.32      2.21 o 
  -9   4   8        0.44        0.40      1.87 o 
  -8   4   8      290.94      283.20      8.32 o 
  -7   4   8      428.32      458.29      9.98 o 
  -6   4   8       45.08       42.56      2.36 o 
  -5   4   8      341.89      339.84      6.69 o 
  -4   4   8       43.75       41.40      2.09 o 
  -3   4   8        6.61        6.92      1.37 o 
  -2   4   8      675.82      653.86     10.60 o 
  -1   4   8       67.28       61.13      2.48 o 
   0   4   8        2.72        3.51      1.14 o 
   1   4   8       14.95       20.70      1.98 o 
   2   4   8       96.49      102.46      3.90 o 
   3   4   8        3.72        1.49      1.57 o 
   4   4   8      277.60      261.58      6.93 o 
   5   4   8      750.08      746.83     15.88 o 
   6   4   8       42.27       49.35      3.87 o 
   7   4   8      142.04      119.29      5.79 o 
   8   4   8      165.84      191.17      7.50 o 
   9   4   8        9.37       14.35      3.67 o 
  10   4   8        2.14        4.22      4.03 o 
  11   4   8       47.80       43.11      6.36 o 
  12   4   8       41.34       67.46     10.41 o 
 -13   5   8        2.70        4.53      3.76 o 
 -12   5   8        0.07       -2.55      2.79 o 
 -11   5   8        2.59        5.69      2.89 o 
 -10   5   8       36.42       37.24      3.96 o 
  -9   5   8       12.11        6.47      2.37 o 
  -8   5   8       92.05       85.95      5.36 o 
  -7   5   8        0.03       -1.08      1.79 o 
  -6   5   8      454.66      487.52     10.60 o 
  -5   5   8       24.16       33.49      2.94 o 
  -4   5   8       75.44       84.65      3.34 o 
  -3   5   8      142.03      151.50      4.34 o 
  -2   5   8        1.53        1.99      1.46 o 
  -1   5   8       13.83       11.05      1.95 o 
   0   5   8      146.72      149.03      5.08 o 
   1   5   8        2.48        1.93      1.57 o 
   2   5   8        5.48        1.78      1.72 o 
   3   5   8      108.63       88.26      4.95 o 
   4   5   8       42.69       46.40      4.97 o 
   5   5   8        0.40        0.01      2.12 o 
   6   5   8       24.01       11.93      2.70 o 
   7   5   8        3.55        1.70      2.47 o 
   8   5   8      179.68      179.07      8.19 o 
   9   5   8       63.14       74.65      6.54 o 
  10   5   8       25.17       19.31      5.71 o 
  11   5   8       57.77       61.38      8.00 o 
 -12   6   8       12.40        8.69      6.41 o 
 -11   6   8       13.63       15.28      4.73 o 
 -10   6   8        7.88        3.45      2.86 o 
  -9   6   8        9.33        4.12      2.91 o 
  -8   6   8        8.58        4.32      2.68 o 
  -7   6   8      216.30      211.63      7.35 o 
  -6   6   8       25.89       30.00      3.59 o 
  -5   6   8      363.56      347.16      9.06 o 
  -4   6   8       14.26       16.37      2.40 o 
  -3   6   8      387.86      376.59      9.54 o 
  -2   6   8       80.68       86.92      5.82 o 
  -1   6   8      167.48      176.84      6.27 o 
   0   6   8      186.65      182.02      6.34 o 
   1   6   8        1.21        2.23      1.99 o 
   2   6   8      126.25      137.22      6.37 o 
   3   6   8      110.34      118.82      6.38 o 
   4   6   8        0.47       -0.92      2.38 o 
   5   6   8       29.13       20.96      3.54 o 
   6   6   8       66.82       68.52      5.81 o 
   7   6   8       53.96       65.77      8.89 o 
   8   6   8      143.27      170.89     18.07 o 
   9   6   8        1.13        5.37      5.01 o 
  10   6   8       32.54       15.27      6.13 o 
 -11   7   8       41.57       55.39      6.37 o 
 -10   7   8        3.50        9.24      3.66 o 
  -9   7   8        5.73        1.30      3.58 o 
  -8   7   8       29.09       22.69      4.16 o 
  -7   7   8        5.62       10.21      2.98 o 
  -6   7   8        0.10       -0.66      2.59 o 
  -5   7   8       33.91       33.15      4.84 o 
  -4   7   8       41.20       58.42      4.51 o 
  -3   7   8        0.85       -3.03      2.21 o 
  -2   7   8       71.71       72.39      5.34 o 
  -1   7   8       27.57       28.07      3.57 o 
   0   7   8      237.63      227.85      8.37 o 
   1   7   8      176.23      190.01      7.85 o 
   2   7   8        3.55        0.60      2.59 o 
   3   7   8      139.42      150.19      7.40 o 
   4   7   8        0.00       -0.21      2.80 o 
   5   7   8        0.25        0.32      2.87 o 
   6   7   8        3.64        5.51      4.07 o 
   7   7   8       21.24       22.08      4.60 o 
   8   7   8       25.49       27.45      8.80 o 
   9   7   8        0.19        4.05      5.02 o 
  -9   8   8       21.75       26.76      6.39 o 
  -8   8   8       13.52       16.42      4.61 o 
  -7   8   8       26.06       27.77      6.02 o 
  -6   8   8        1.10       -2.91      3.14 o 
  -5   8   8        5.77        8.77      3.15 o 
  -4   8   8       24.12       11.97      3.74 o 
  -3   8   8       11.08        7.02      3.35 o 
  -2   8   8       50.01       63.01      6.57 o 
  -1   8   8       24.05       22.45      4.21 o 
   0   8   8       68.55       69.03      7.56 o 
   1   8   8       33.68       48.41      5.72 o 
   2   8   8       12.64       10.94      3.73 o 
   3   8   8        0.08       -2.21      3.07 o 
   4   8   8        4.22        0.94      3.30 o 
   5   8   8        0.17        0.91      3.77 o 
   6   8   8        1.03        2.73      3.86 o 
   7   8   8      147.73      182.75     10.37 o 
  -6   9   8        7.51       14.81      5.77 o 
  -5   9   8       36.93       33.63      7.00 o 
  -4   9   8        0.61        3.39      4.10 o 
  -3   9   8        8.02       10.05      4.85 o 
  -2   9   8        0.14        1.06      3.77 o 
  -1   9   8       16.13        8.96      4.37 o 
   0   9   8       11.47       10.07      4.24 o 
   1   9   8       18.93       15.67      4.88 o 
   2   9   8       10.83        7.17      5.68 o 
   3   9   8       14.45       13.88      4.90 o 
   4   9   8       22.71       14.68      5.23 o 
 -15   1   9       10.33        5.10      4.02 o 
 -14   1   9       14.63       15.65      3.70 o 
 -13   1   9       99.15       94.97      7.12 o 
 -12   1   9       28.52       28.06      3.57 o 
 -11   1   9       22.83       19.11      3.65 o 
 -10   1   9      366.17      386.18     11.96 o 
  -9   1   9        0.94        2.41      1.91 o 
  -8   1   9       67.33       59.28      3.62 o 
  -7   1   9      588.07      553.12     10.11 o 
  -6   1   9       55.30       81.96      2.59 o 
  -5   1   9       21.03       29.25      1.89 o 
  -4   1   9     1938.93     1938.46     32.57 o 
  -3   1   9      735.37      681.36     10.81 o 
  -2   1   9      270.05      258.31      5.40 o 
  -1   1   9       98.88      110.01      3.17 o 
   0   1   9      765.06      802.90     14.84 o 
   1   1   9      817.56      868.29     14.31 o 
   2   1   9       24.04       27.83      1.72 o 
   3   1   9      132.12      122.37      3.74 o 
   4   1   9       23.34       32.23      2.18 o 
   5   1   9      261.25      263.09      5.99 o 
   6   1   9      624.45      607.21     11.71 o 
   7   1   9      109.00      115.96      4.62 o 
   8   1   9       73.70       62.53      3.97 o 
   9   1   9      177.91      167.52      7.34 o 
  10   1   9       14.11       14.23      3.42 o 
  11   1   9       20.52       25.36      4.93 o 
  12   1   9        0.03        0.50      4.64 o 
  13   1   9       22.43        8.71      5.72 o 
 -15   2   9       33.96       34.46      4.89 o 
 -14   2   9        5.90       -1.77      3.04 o 
 -13   2   9       10.14        4.74      2.86 o 
 -12   2   9        0.60        0.07      2.35 o 
 -11   2   9      388.13      372.56     10.04 o 
 -10   2   9      294.32      284.42      9.37 o 
  -9   2   9        1.61        0.60      1.83 o 
  -8   2   9      511.11      500.26      9.73 o 
  -7   2   9      270.25      282.35      6.16 o 
  -6   2   9      298.26      276.80      7.02 o 
  -5   2   9       73.76       79.65      3.30 o 
  -4   2   9       23.17       18.08      1.77 o 
  -3   2   9      210.10      206.01      5.16 o 
  -2   2   9      632.51      618.06     10.33 o 
  -1   2   9      105.19      108.84      3.02 o 
   0   2   9      127.91      134.19      3.70 o 
   1   2   9      120.70      115.16      4.08 o 
   2   2   9       36.48       38.60      1.96 o 
   3   2   9       38.62       30.92      1.93 o 
   4   2   9       12.33       10.06      1.49 o 
   5   2   9      165.08      158.95      4.61 o 
   6   2   9      367.01      363.72      8.34 o 
   7   2   9      191.80      204.28      7.04 o 
   8   2   9      124.17      107.89      5.49 o 
   9   2   9        2.61        2.83      2.94 o 
  10   2   9        0.79       -1.43      2.90 o 
  11   2   9        0.00       -5.24      3.55 o 
  12   2   9       11.88       10.40      5.53 o 
  13   2   9        9.78       10.49      6.92 o 
 -15   3   9        0.03       -1.11      3.43 o 
 -14   3   9        0.40        2.57      3.24 o 
 -13   3   9       13.31        6.84      3.26 o 
 -12   3   9        0.09       -3.34      2.45 o 
 -11   3   9      204.46      204.11      9.05 o 
 -10   3   9       23.10       20.12      2.90 o 
  -9   3   9       15.65       15.08      2.27 o 
  -8   3   9       55.99       62.11      2.94 o 
  -7   3   9       11.03        9.31      1.45 o 
  -6   3   9       42.96       44.43      3.51 o 
  -5   3   9       67.31       59.03      3.63 o 
  -4   3   9        1.64        1.70      1.40 o 
  -3   3   9        0.21       -0.75      0.82 o 
  -2   3   9      302.41      314.44      6.94 o 
  -1   3   9      897.23      922.10     13.97 o 
   0   3   9      469.61      435.39      7.52 o 
   1   3   9        5.23        4.96      1.33 o 
   2   3   9       60.17       57.12      3.13 o 
   3   3   9      441.87      454.57      9.26 o 
   4   3   9      384.84      371.75      8.63 o 
   5   3   9      127.14      125.40      4.67 o 
   6   3   9      239.77      251.54      7.14 o 
   7   3   9      488.95      494.67     12.92 o 
   8   3   9      348.06      345.74     10.47 o 
   9   3   9        0.22       -1.76      3.04 o 
  10   3   9        0.00        2.55      3.34 o 
  11   3   9       10.40        4.24      4.16 o 
  12   3   9       13.08       21.45      7.22 o 
 -14   4   9       45.46       48.07      5.44 o 
 -13   4   9        5.14        2.47      3.07 o 
 -12   4   9        3.55        1.75      2.75 o 
 -11   4   9       45.04       44.38      4.20 o 
 -10   4   9        7.18        6.18      2.60 o 
  -9   4   9        1.27       -0.45      2.74 o 
  -8   4   9      105.39      107.76      6.03 o 
  -7   4   9      483.26      492.18     10.14 o 
  -6   4   9        6.48        7.77      1.39 o 
  -5   4   9        2.70        3.85      1.07 o 
  -4   4   9      498.27      470.17      8.97 o 
  -3   4   9      103.17       85.39      3.04 o 
  -2   4   9      179.28      176.76      4.41 o 
  -1   4   9      131.87      121.62      3.45 o 
   0   4   9      557.99      566.12     10.21 o 
   1   4   9      424.75      426.55      8.84 o 
   2   4   9       83.96       93.09      4.18 o 
   3   4   9      142.79      129.83      4.65 o 
   4   4   9      251.04      259.21     10.00 o 
   5   4   9      269.21      275.39      8.79 o 
   6   4   9        0.69        0.64      2.24 o 
   7   4   9        0.00       -2.36      2.26 o 
   8   4   9       17.32       19.15      3.47 o 
   9   4   9       19.39       12.61      4.20 o 
  10   4   9        5.52        1.13      4.35 o 
  11   4   9       10.64       15.95      7.03 o 
  12   4   9       39.26       61.48     12.30 o 
 -13   5   9        4.69        4.64      3.80 o 
 -12   5   9        4.66        2.18      3.05 o 
 -11   5   9        8.68       12.55      3.35 o 
 -10   5   9       23.59       34.17      3.99 o 
  -9   5   9       16.99        9.39      2.95 o 
  -8   5   9        7.74       10.83      2.60 o 
  -7   5   9      176.87      193.93      7.76 o 
  -6   5   9      707.43      729.40     16.20 o 
  -5   5   9        2.58        2.87      1.44 o 
  -4   5   9      892.74      859.49     14.42 o 
  -3   5   9        4.20        2.11      1.49 o 
  -2   5   9       37.01       32.47      2.85 o 
  -1   5   9      358.59      340.24      8.61 o 
   0   5   9      472.11      470.65     10.35 o 
   1   5   9        6.03        5.21      1.87 o 
   2   5   9      665.68      652.15     14.22 o 
   3   5   9       53.88       28.26      3.48 o 
   4   5   9      522.85      498.15     14.20 o 
   5   5   9       21.39       24.88      3.83 o 
   6   5   9        0.14       -3.77      2.51 o 
   7   5   9       31.95       47.08      5.23 o 
   8   5   9       55.46       70.29      6.27 o 
   9   5   9       93.32       99.40      8.95 o 
  10   5   9        5.36        3.14      4.90 o 
  11   5   9        0.03       -1.41      4.82 o 
 -12   6   9       12.30        4.54      4.93 o 
 -11   6   9        7.43        7.39      3.64 o 
 -10   6   9        3.59        3.53      3.14 o 
  -9   6   9       37.91       39.87      4.35 o 
  -8   6   9      120.61      115.91      5.98 o 
  -7   6   9       65.15       55.85      4.06 o 
  -6   6   9      207.41      220.53      7.37 o 
  -5   6   9       14.57       15.37      2.52 o 
  -4   6   9        5.74        3.19      2.07 o 
  -3   6   9      102.50      106.21      6.51 o 
  -2   6   9       91.84       95.58      5.15 o 
  -1   6   9      135.99      140.76      5.71 o 
   0   6   9      392.05      381.30     10.50 o 
   1   6   9       67.05       74.90      6.27 o 
   2   6   9       50.54       46.78      4.59 o 
   3   6   9       81.51       66.26      7.05 o 
   4   6   9        1.97        0.22      2.98 o 
   5   6   9        0.65        6.16      3.40 o 
   6   6   9        6.44       10.40      3.73 o 
   7   6   9       11.33        4.94      3.79 o 
   8   6   9       14.37       10.80      4.34 o 
   9   6   9        5.85       -1.88      4.39 o 
  10   6   9       17.83       16.65      6.26 o 
 -11   7   9        6.63        7.05      4.35 o 
 -10   7   9        0.02       -3.30      3.66 o 
  -9   7   9       12.46       13.58      3.93 o 
  -8   7   9       14.75       16.10      3.32 o 
  -7   7   9       18.81       17.09      4.16 o 
  -6   7   9       63.08       56.32      4.85 o 
  -5   7   9       18.00       24.06      4.39 o 
  -4   7   9       10.89       14.49      2.87 o 
  -3   7   9        1.41        2.48      2.43 o 
  -2   7   9        0.35        0.95      2.52 o 
  -1   7   9        7.29        5.04      2.79 o 
   0   7   9       15.97        8.89      2.98 o 
   1   7   9        0.65       -1.82      2.65 o 
   2   7   9      157.59      165.26      8.34 o 
   3   7   9      215.35      207.22      9.54 o 
   4   7   9        2.10       -1.33      3.02 o 
   5   7   9       14.98       10.60      3.71 o 
   6   7   9        3.79        4.34      4.40 o 
   7   7   9        3.69        3.26      3.78 o 
   8   7   9        0.97       -4.26      3.78 o 
   9   7   9        1.31       -1.39      5.40 o 
  -9   8   9        0.23        1.83      4.57 o 
  -8   8   9        8.50        2.26      4.06 o 
  -7   8   9        0.01        3.67      4.08 o 
  -6   8   9        3.07        5.30      3.66 o 
  -5   8   9        0.00       -2.45      3.01 o 
  -4   8   9        1.71        6.36      3.66 o 
  -3   8   9       63.12       68.40      6.15 o 
  -2   8   9       18.78       27.50      4.81 o 
  -1   8   9        6.60        2.88      3.47 o 
   0   8   9       47.90       46.81      6.50 o 
   1   8   9       85.73       62.81      7.12 o 
   2   8   9       69.06       81.76      6.70 o 
   3   8   9       35.01       43.62      5.98 o 
   4   8   9        0.14       -1.34      3.30 o 
   5   8   9        0.06       -5.23      3.48 o 
   6   8   9       48.04       47.17      6.19 o 
   7   8   9        0.09        5.05      4.24 o 
  -6   9   9       61.49       84.00      9.24 o 
  -5   9   9       87.64      102.56     13.53 o 
  -4   9   9        1.50       -1.40      3.90 o 
  -3   9   9        3.97        7.19      4.11 o 
  -2   9   9        0.67       -5.20      3.47 o 
  -1   9   9       70.46       94.84      8.72 o 
   0   9   9        6.60       -2.64      3.76 o 
   1   9   9       20.02       20.18      5.27 o 
   2   9   9       38.56       58.01      7.01 o 
   3   9   9        0.00        3.84      4.46 o 
   4   9   9        0.24        0.83      4.43 o 
 -15   0  10       13.07       19.65      5.68 o 
 -14   0  10       35.74       51.11      6.67 o 
 -13   0  10       92.63      100.38     12.50 o 
 -12   0  10       66.72       66.09      9.75 o 
 -11   0  10       71.29       69.16      6.27 o 
 -10   0  10      189.59      186.71     10.31 o 
  -9   0  10       18.74       19.54      4.11 o 
  -8   0  10      681.08      686.38     24.81 o 
  -7   0  10      405.17      417.68     12.80 o 
  -6   0  10       10.18       10.02      1.78 o 
  -5   0  10      164.58      140.87      6.67 o 
  -4   0  10        0.04        1.84      1.25 o 
  -3   0  10      546.16      495.52     12.85 o 
  -2   0  10      905.08      923.80     24.75 o 
  -1   0  10       24.15       17.60      2.30 o 
   0   0  10      240.73      259.79     12.25 o 
   1   0  10     1004.60     1040.99     27.41 o 
   2   0  10       32.25       37.29      2.81 o 
   3   0  10     1037.27     1029.28     24.45 o 
   4   0  10      215.65      199.83      7.43 o 
   5   0  10     3568.97     3494.45     75.56 o 
   6   0  10     5318.14     5076.89    108.40 o 
   7   0  10      653.58      603.14     17.08 o 
   8   0  10      627.34      592.72     19.18 o 
   9   0  10      123.74      123.47      8.44 o 
  10   0  10        4.75        2.85      3.91 o 
  11   0  10        4.37        4.89      5.57 o 
  12   0  10       18.62       23.44     19.43 o 
  13   0  10       29.77       38.87     16.24 o 
 -15   1  10       20.56       27.68      5.03 o 
 -14   1  10       60.63       55.86      5.38 o 
 -13   1  10       37.95       44.83      6.94 o 
 -12   1  10        1.88        0.69      2.43 o 
 -11   1  10        0.21       -1.78      2.18 o 
 -10   1  10       15.37       15.38      3.39 o 
  -9   1  10      512.98      495.28     11.48 o 
  -8   1  10     1334.87     1317.43     23.07 o 
  -7   1  10       88.28       96.68      3.39 o 
  -6   1  10        2.86        4.83      1.10 o 
  -5   1  10      208.46      219.15      4.97 o 
  -4   1  10      241.80      232.13      4.52 o 
  -3   1  10       10.37        9.41      1.07 o 
  -2   1  10      624.79      628.57     12.70 o 
  -1   1  10      188.82      175.12      4.73 o 
   0   1  10      912.59      900.60     15.62 o 
   1   1  10      701.77      738.11     12.63 o 
   2   1  10      143.66      172.82      4.05 o 
   3   1  10       98.88       87.01      3.17 o 
   4   1  10        1.21        0.07      1.26 o 
   5   1  10      425.80      411.61      8.68 o 
   6   1  10      633.05      629.25     12.22 o 
   7   1  10      999.87      936.94     19.12 o 
   8   1  10      146.31      116.93      5.76 o 
   9   1  10       32.22       28.08      3.93 o 
  10   1  10       20.82       18.68      3.75 o 
  11   1  10        6.00       10.06      4.38 o 
  12   1  10       74.27       91.34     10.86 o 
  13   1  10       84.91      101.74     17.96 o 
 -15   2  10       10.75       17.08      4.20 o 
 -14   2  10       15.39       20.25      3.94 o 
 -13   2  10       41.70       30.86      4.46 o 
 -12   2  10        7.61        8.29      2.91 o 
 -11   2  10       42.51       37.04      4.55 o 
 -10   2  10        1.51        5.40      2.15 o 
  -9   2  10       56.26       68.93      4.01 o 
  -8   2  10        1.17        0.57      1.27 o 
  -7   2  10      102.15      116.69      5.13 o 
  -6   2  10        4.31        1.80      1.38 o 
  -5   2  10       73.06       71.35      3.47 o 
  -4   2  10       17.47       21.79      1.95 o 
  -3   2  10        0.09        0.19      0.75 o 
  -2   2  10      151.94      140.46      3.85 o 
  -1   2  10      416.43      427.28      8.01 o 
   0   2  10       12.60        9.65      1.31 o 
   1   2  10      128.81      130.40      3.76 o 
   2   2  10       15.52       11.62      1.53 o 
   3   2  10       11.33        8.99      1.59 o 
   4   2  10      299.80      275.11      6.46 o 
   5   2  10      177.57      192.70      5.97 o 
   6   2  10      111.47      106.60      4.84 o 
   7   2  10       61.00       64.98      4.45 o 
   8   2  10       92.34       90.65      5.17 o 
   9   2  10       43.45       35.80      4.64 o 
  10   2  10        0.18       -0.99      3.54 o 
  11   2  10        0.68       -0.02      4.39 o 
  12   2  10        1.94       -2.54      5.78 o 
 -15   3  10        0.95        3.58      3.69 o 
 -14   3  10        3.25        6.18      3.50 o 
 -13   3  10        0.48       -1.45      2.74 o 
 -12   3  10        6.60        7.90      3.24 o 
 -11   3  10        4.18        2.53      2.50 o 
 -10   3  10       14.57        9.67      2.33 o 
  -9   3  10       43.73       55.95      3.65 o 
  -8   3  10       15.29       19.20      1.97 o 
  -7   3  10        1.22        1.09      1.10 o 
  -6   3  10       16.29       18.92      2.94 o 
  -5   3  10       17.04       19.84      2.24 o 
  -4   3  10      207.92      198.26      6.25 o 
  -3   3  10        7.92        4.95      1.13 o 
  -2   3  10        0.17       -1.24      0.92 o 
  -1   3  10      471.76      485.41      8.93 o 
   0   3  10        0.03       -0.44      1.10 o 
   1   3  10       44.21       46.77      2.63 o 
   2   3  10      302.59      292.71      8.23 o 
   3   3  10        0.02       -0.76      1.38 o 
   4   3  10     1050.93     1016.77     18.86 o 
   5   3  10      243.36      226.37      7.44 o 
   6   3  10      265.53      272.55      9.57 o 
   7   3  10      184.99      190.08      8.97 o 
   8   3  10        1.43        0.23      2.65 o 
   9   3  10        5.12        8.29      3.89 o 
  10   3  10       60.04       57.66      8.26 o 
  11   3  10       13.42       13.59      5.11 o 
  12   3  10       13.77        7.16      7.15 o 
 -14   4  10       10.08        5.54      3.57 o 
 -13   4  10       19.59       15.18      3.78 o 
 -12   4  10        8.99        6.47      3.13 o 
 -11   4  10        0.30        2.10      2.59 o 
 -10   4  10       10.38        6.92      2.58 o 
  -9   4  10        3.49        1.81      1.93 o 
  -8   4  10       82.71       91.00      4.66 o 
  -7   4  10        1.45       -1.12      1.42 o 
  -6   4  10      127.22      108.71      3.50 o 
  -5   4  10       60.80       63.00      2.60 o 
  -4   4  10       17.84       16.95      1.67 o 
  -3   4  10      242.04      226.55      5.16 o 
  -2   4  10      216.76      205.64      7.32 o 
  -1   4  10       47.82       46.45      2.38 o 
   0   4  10       69.77       76.23      3.58 o 
   1   4  10      158.73      138.91      5.51 o 
   2   4  10        3.11        1.43      1.90 o 
   3   4  10        3.00        2.82      1.99 o 
   4   4  10       29.87       28.62      3.63 o 
   5   4  10        3.10       -1.60      2.29 o 
   6   4  10      106.50       93.94      7.16 o 
   7   4  10        0.10       -1.28      2.70 o 
   8   4  10       41.42       52.00      7.53 o 
   9   4  10        0.03       -1.92      3.45 o 
  10   4  10       62.28       63.43      9.59 o 
  11   4  10        4.28        1.80      5.30 o 
 -13   5  10       25.12       22.12      4.16 o 
 -12   5  10        0.24        3.49      3.10 o 
 -11   5  10        7.66        4.15      2.97 o 
 -10   5  10        7.54       11.10      2.88 o 
  -9   5  10       19.87       23.01      2.99 o 
  -8   5  10       64.91       75.56      4.55 o 
  -7   5  10       11.58       10.65      2.36 o 
  -6   5  10       82.78       86.99      3.82 o 
  -5   5  10       80.24       73.92      3.16 o 
  -4   5  10        0.89        0.29      1.57 o 
  -3   5  10      246.03      251.29      6.60 o 
  -2   5  10      103.16      101.76      4.61 o 
  -1   5  10      101.97      112.63      5.95 o 
   0   5  10       96.84       88.08      4.66 o 
   1   5  10      147.55      179.54      6.60 o 
   2   5  10      394.74      410.31     11.17 o 
   3   5  10      180.68      205.17      8.61 o 
   4   5  10       52.85       53.25      5.68 o 
   5   5  10      104.02       98.74      6.67 o 
   6   5  10        8.17        6.83      3.10 o 
   7   5  10      191.24      180.72      9.11 o 
   8   5  10       72.25       73.62      7.11 o 
   9   5  10       14.13        6.99      4.59 o 
  10   5  10       51.13       75.06     14.69 o 
  11   5  10      143.74      166.04     13.01 o 
 -12   6  10       10.13       28.27      4.52 o 
 -11   6  10       24.43       20.42      4.20 o 
 -10   6  10       87.07       73.47      6.45 o 
  -9   6  10        2.34        3.53      2.66 o 
  -8   6  10       30.15       20.02      3.28 o 
  -7   6  10       32.46       38.31      3.65 o 
  -6   6  10       42.19       25.11      3.03 o 
  -5   6  10      122.56      116.62      7.11 o 
  -4   6  10        0.05       -2.36      2.05 o 
  -3   6  10       12.37        6.59      2.27 o 
  -2   6  10       19.00       19.34      4.77 o 
  -1   6  10      122.90      122.45      6.40 o 
   0   6  10       97.16       99.00      6.72 o 
   1   6  10      349.64      358.47     12.56 o 
   2   6  10        1.06        1.95      2.78 o 
   3   6  10        0.36        5.03      3.15 o 
   4   6  10       82.18       78.06      7.11 o 
   5   6  10       77.65       66.90      6.04 o 
   6   6  10        9.64        5.21      3.52 o 
   7   6  10       28.96       21.94      7.58 o 
   8   6  10       30.49       22.92      6.02 o 
   9   6  10       22.37       19.35      5.51 o 
 -10   7  10        0.01        0.23      3.89 o 
  -9   7  10       47.65       40.11      5.17 o 
  -8   7  10        8.11        9.00      3.61 o 
  -7   7  10        0.00        4.23      3.19 o 
  -6   7  10       30.56       27.78      4.24 o 
  -5   7  10       32.36       26.89      3.89 o 
  -4   7  10        0.09        0.15      2.41 o 
  -3   7  10       16.15       12.52      3.27 o 
  -2   7  10       20.95       22.63      3.90 o 
  -1   7  10       19.18       27.14      5.90 o 
   0   7  10       42.63       59.41      5.25 o 
   1   7  10        2.34       -2.89      2.61 o 
   2   7  10       70.34       76.46      6.14 o 
   3   7  10       79.70       90.63      6.90 o 
   4   7  10       73.24       81.37      7.26 o 
   5   7  10      132.47      137.42      9.27 o 
   6   7  10        3.61       -0.41      3.85 o 
   7   7  10        0.72        1.79      4.21 o 
   8   7  10        1.97        5.36      4.78 o 
  -8   8  10        0.09       -4.54      4.55 o 
  -7   8  10       49.12       59.28      6.37 o 
  -6   8  10       22.88       31.89      5.01 o 
  -5   8  10       76.83       92.13      8.70 o 
  -4   8  10       15.61       19.55      4.42 o 
  -3   8  10        1.46       -3.81      3.04 o 
  -2   8  10        1.02        2.80      3.30 o 
  -1   8  10       25.93       27.58      4.85 o 
   0   8  10       64.74       65.83      6.53 o 
   1   8  10       20.40       17.77      4.24 o 
   2   8  10       15.02       12.90      4.14 o 
   3   8  10       24.08        8.31      4.06 o 
   4   8  10       55.99       71.71      6.75 o 
   5   8  10        6.35       21.36      4.73 o 
   6   8  10        7.78        5.59      4.50 o 
  -5   9  10        2.35       -2.73      4.32 o 
  -4   9  10       16.47       11.75      4.53 o 
  -3   9  10        3.72        8.78      6.31 o 
  -2   9  10        7.12        8.34      6.40 o 
  -1   9  10       64.28       60.66      6.97 o 
   0   9  10        1.03        1.72      4.31 o 
   1   9  10        2.79        5.90      4.97 o 
   2   9  10        8.64        5.48      4.54 o 
   3   9  10        0.07       -3.17      5.00 o 
 -15   1  11       10.19        5.55      4.60 o 
 -14   1  11        0.94        0.29      3.36 o 
 -13   1  11       41.30       36.05      4.71 o 
 -12   1  11       31.63       24.41      3.66 o 
 -11   1  11        0.10        0.30      2.20 o 
 -10   1  11       17.92       18.93      2.75 o 
  -9   1  11      916.62      909.76     18.49 o 
  -8   1  11       29.22       32.70      2.63 o 
  -7   1  11        2.25        1.38      1.37 o 
  -6   1  11      408.71      363.96      7.84 o 
  -5   1  11      107.93      109.73      3.09 o 
  -4   1  11        0.00        1.35      0.90 o 
  -3   1  11       45.38       46.67      2.13 o 
  -2   1  11       47.96       60.89      3.69 o 
  -1   1  11     1630.62     1590.08     25.78 o 
   0   1  11      249.47      296.14      6.62 o 
   1   1  11      619.50      598.62     11.39 o 
   2   1  11       53.36       44.89      2.75 o 
   3   1  11       35.67       28.86      2.44 o 
   4   1  11       96.66      101.45      3.90 o 
   5   1  11        0.00        0.58      1.66 o 
   6   1  11       26.55       25.95      2.62 o 
   7   1  11       54.30       42.02      3.44 o 
   8   1  11        8.07        1.63      2.62 o 
   9   1  11       11.46        8.97      3.39 o 
  10   1  11       13.96        5.99      3.57 o 
  11   1  11        1.03       -1.35      4.38 o 
  12   1  11        4.40       -3.88      7.43 o 
 -15   2  11        2.36       -3.74      3.58 o 
 -14   2  11        0.03        2.13      3.26 o 
 -13   2  11       10.69        7.52      3.38 o 
 -12   2  11       71.35       67.23      4.76 o 
 -11   2  11      301.93      293.72      8.97 o 
 -10   2  11       60.48       57.96      4.05 o 
  -9   2  11       66.99       69.96      4.05 o 
  -8   2  11      398.14      366.41      7.75 o 
  -7   2  11       25.88       25.87      1.98 o 
  -6   2  11        2.09       -1.37      1.52 o 
  -5   2  11      402.66      407.43     11.45 o 
  -4   2  11       39.31       34.19      2.89 o 
  -3   2  11       19.72       10.81      1.19 o 
  -2   2  11        4.85        7.16      1.36 o 
  -1   2  11      489.69      466.94      9.25 o 
   0   2  11       64.80       79.42      3.22 o 
   1   2  11      148.03      145.20      5.37 o 
   2   2  11       27.90       24.71      2.39 o 
   3   2  11      252.57      213.28      6.16 o 
   4   2  11      514.10      486.61     10.40 o 
   5   2  11      589.42      569.91     12.99 o 
   6   2  11     1022.00      975.27     22.59 o 
   7   2  11        4.22        0.89      2.30 o 
   8   2  11       55.48       53.58      4.65 o 
   9   2  11       49.31       43.14      6.04 o 
  10   2  11       74.51       58.73      6.61 o 
  11   2  11        0.32       -2.21      5.47 o 
  12   2  11       11.60       10.08     10.61 o 
 -14   3  11       18.79       26.06      4.38 o 
 -13   3  11       12.26        9.86      3.37 o 
 -12   3  11       66.62       74.80      6.83 o 
 -11   3  11        8.61       10.20      2.92 o 
 -10   3  11      102.12       84.67      6.23 o 
  -9   3  11        6.52        0.21      1.84 o 
  -8   3  11       49.66       43.91      2.37 o 
  -7   3  11        5.77        5.50      2.16 o 
  -6   3  11       20.19       18.18      2.64 o 
  -5   3  11       29.43       26.36      2.46 o 
  -4   3  11       14.32       14.47      2.89 o 
  -3   3  11      132.89      137.96      3.85 o 
  -2   3  11      339.43      314.02      6.68 o 
  -1   3  11       50.88       52.34      2.61 o 
   0   3  11      291.67      309.51      6.82 o 
   1   3  11       13.42       12.50      2.20 o 
   2   3  11        1.16        2.15      1.86 o 
   3   3  11       43.76       36.46      3.17 o 
   4   3  11       66.86       71.10      4.39 o 
   5   3  11       41.28       41.00      3.70 o 
   6   3  11      100.02       93.88      6.12 o 
   7   3  11       79.28       78.84      5.87 o 
   8   3  11        0.73       -1.23      2.72 o 
   9   3  11       10.18       16.93      4.69 o 
  10   3  11        3.74        0.45      3.76 o 
  11   3  11        3.17        9.31      5.42 o 
  12   3  11       51.68       55.03      9.52 o 
 -14   4  11        0.01        6.22      4.20 o 
 -13   4  11       56.26       47.21      5.04 o 
 -12   4  11        4.86        7.51      3.08 o 
 -11   4  11       76.40       81.28      8.13 o 
 -10   4  11        1.23        2.96      2.26 o 
  -9   4  11        6.01        8.05      2.40 o 
  -8   4  11      649.20      645.25     15.27 o 
  -7   4  11        7.06        2.81      2.00 o 
  -6   4  11       18.55       22.53      2.83 o 
  -5   4  11       42.80       31.97      3.08 o 
  -4   4  11       43.81       40.57      2.89 o 
  -3   4  11      892.61      887.58     16.28 o 
  -2   4  11       39.74       48.75      2.70 o 
  -1   4  11      533.46      530.30     11.93 o 
   0   4  11      179.56      167.76      5.96 o 
   1   4  11       15.28       15.64      2.51 o 
   2   4  11      550.82      529.27     13.18 o 
   3   4  11       93.10       92.59      4.89 o 
   4   4  11        2.31        1.67      2.41 o 
   5   4  11       40.35       35.62      4.30 o 
   6   4  11       84.89       79.13      5.99 o 
   7   4  11       23.61       25.24      4.18 o 
   8   4  11        7.72        3.34      3.35 o 
   9   4  11        1.28       -4.91      3.28 o 
  10   4  11       23.93       40.84      6.59 o 
  11   4  11        0.00       -2.78      5.05 o 
 -13   5  11        4.23        3.19      3.38 o 
 -12   5  11        3.89       -2.72      3.02 o 
 -11   5  11       14.96        8.52      3.21 o 
 -10   5  11       56.80       51.96      4.69 o 
  -9   5  11      159.01      138.86      6.00 o 
  -8   5  11      233.39      244.38      9.33 o 
  -7   5  11       45.43       35.12      3.34 o 
  -6   5  11      757.86      708.26     15.17 o 
  -5   5  11       23.05       27.97      3.51 o 
  -4   5  11      859.99      814.22     16.59 o 
  -3   5  11       27.75       22.77      2.82 o 
  -2   5  11      514.49      498.73     12.49 o 
  -1   5  11     1029.23     1069.38     21.23 o 
   0   5  11       37.58       43.24      3.64 o 
   1   5  11      146.45      151.22      6.16 o 
   2   5  11      200.94      193.95      8.34 o 
   3   5  11       16.55       20.11      3.60 o 
   4   5  11        2.10        3.17      2.73 o 
   5   5  11        3.47        1.29      2.83 o 
   6   5  11        2.05       -0.08      2.82 o 
   7   5  11        2.50       -1.30      3.16 o 
   8   5  11       30.02       36.17      5.17 o 
   9   5  11       92.33       95.32      8.65 o 
  10   5  11       27.36       29.42     10.30 o 
 -12   6  11       29.63       32.17      5.45 o 
 -11   6  11        0.02       -4.01      3.14 o 
 -10   6  11       73.71       79.42      6.21 o 
  -9   6  11       47.02       41.08      4.40 o 
  -8   6  11      203.84      179.32      7.79 o 
  -7   6  11      147.73      168.29      7.43 o 
  -6   6  11      110.61      117.51      8.20 o 
  -5   6  11       23.93       21.68      3.73 o 
  -4   6  11       12.86       12.01      2.50 o 
  -3   6  11        1.98        4.52      2.12 o 
  -2   6  11       45.14       47.47      4.10 o 
  -1   6  11        2.65        3.02      2.57 o 
   0   6  11       16.51        9.23      3.30 o 
   1   6  11       36.09       40.69      4.94 o 
   2   6  11      624.60      629.53     17.24 o 
   3   6  11       27.14       25.26      3.98 o 
   4   6  11        1.97        2.84      3.11 o 
   5   6  11       14.35        7.08      3.63 o 
   6   6  11        0.59       -4.16      3.08 o 
   7   6  11        0.92        2.08      3.70 o 
   8   6  11        5.67        9.23      4.20 o 
   9   6  11        3.90       -2.10      4.44 o 
 -10   7  11       20.20       17.95      4.58 o 
  -9   7  11       12.40       15.48      4.76 o 
  -8   7  11       24.51       15.24      4.13 o 
  -7   7  11        8.25        8.19      5.53 o 
  -6   7  11        0.67        1.19      3.22 o 
  -5   7  11        0.84        1.59      2.74 o 
  -4   7  11       82.48       94.79      6.21 o 
  -3   7  11       49.35       45.59      4.63 o 
  -2   7  11      103.78      105.27      7.11 o 
  -1   7  11        0.06        0.74      2.97 o 
   0   7  11        0.87        1.35      2.90 o 
   1   7  11        0.25        5.10      3.12 o 
   2   7  11       41.59       39.37      9.15 o 
   3   7  11       10.17        3.34      3.71 o 
   4   7  11        0.33       -3.68      3.61 o 
   5   7  11       13.02        3.34      4.29 o 
   6   7  11       64.48       63.06      8.96 o 
   7   7  11        9.82       11.77      5.05 o 
  -8   8  11        2.87        2.07      3.69 o 
  -7   8  11        0.83       -1.57      3.50 o 
  -6   8  11        0.92        3.25      3.57 o 
  -5   8  11        4.16        0.50      3.90 o 
  -4   8  11        0.47        2.29      3.34 o 
  -3   8  11        0.01       -0.86      3.25 o 
  -2   8  11       59.35       74.26      6.70 o 
  -1   8  11        8.32        6.82      3.75 o 
   0   8  11        1.22       -3.82      3.04 o 
   1   8  11      121.09      119.77      8.01 o 
   2   8  11       16.14       18.84      4.58 o 
   3   8  11        5.25        0.56      4.11 o 
   4   8  11       12.23        4.25      3.87 o 
   5   8  11       43.64       55.79      7.44 o 
  -4   9  11        0.76        2.21      4.09 o 
  -3   9  11       15.81       29.91      9.39 o 
  -2   9  11       50.52       54.19      6.66 o 
  -1   9  11       49.17       53.09      6.65 o 
   0   9  11        5.76        4.55      4.66 o 
   1   9  11        8.89        6.08      4.53 o 
 -15   0  12       18.35       16.61      6.87 o 
 -14   0  12       40.49       60.61      8.39 o 
 -13   0  12      135.45      145.94     11.19 o 
 -12   0  12        1.98        0.49      4.24 o 
 -11   0  12       18.94       17.70      7.30 o 
 -10   0  12      306.40      320.79     25.58 o 
  -9   0  12       19.09       19.74      3.73 o 
  -8   0  12      131.57      132.44      9.14 o 
  -7   0  12      144.54      147.13      7.62 o 
  -6   0  12       44.93       46.28      4.48 o 
  -5   0  12        0.22        0.65      1.39 o 
  -4   0  12       16.96       22.68      2.40 o 
  -3   0  12      603.57      625.31     15.18 o 
  -2   0  12       56.08       63.84      4.29 o 
  -1   0  12     2229.14     2199.72     47.78 o 
   0   0  12       80.76       85.77      6.07 o 
   1   0  12        0.12        2.49      2.10 o 
   2   0  12       52.74       44.05      4.44 o 
   3   0  12      546.14      563.47     17.52 o 
   4   0  12      856.98      849.27     24.40 o 
   5   0  12      523.81      547.59     24.78 o 
   6   0  12      213.50      221.97     10.48 o 
   7   0  12       58.28       49.74      5.73 o 
   8   0  12       92.75       84.68      8.66 o 
   9   0  12      314.00      275.70     19.45 o 
  10   0  12       68.11       66.68     11.12 o 
  11   0  12       43.19       49.42     10.57 o 
 -15   1  12       13.42       17.43      4.61 o 
 -14   1  12        1.31       -1.77      3.01 o 
 -13   1  12        1.64        1.44      2.75 o 
 -12   1  12       21.31       23.67      3.25 o 
 -11   1  12       31.53       35.63      3.68 o 
 -10   1  12        1.38        0.23      2.09 o 
  -9   1  12        5.67        3.52      2.09 o 
  -8   1  12       46.42       49.35      3.48 o 
  -7   1  12      161.13      151.57      4.61 o 
  -6   1  12       14.30       14.77      1.59 o 
  -5   1  12      265.70      259.49      5.49 o 
  -4   1  12       37.20       39.08      3.21 o 
  -3   1  12      103.08       93.37      3.41 o 
  -2   1  12       47.97       54.79      2.58 o 
  -1   1  12      543.73      536.86     10.42 o 
   0   1  12       54.09       57.93      3.23 o 
   1   1  12       10.52        7.52      1.61 o 
   2   1  12      171.19      156.25      5.02 o 
   3   1  12      121.31      123.80      4.62 o 
   4   1  12      592.08      551.10     11.64 o 
   5   1  12        5.39        5.27      1.97 o 
   6   1  12       36.72       36.92      3.25 o 
   7   1  12        0.02        0.56      2.30 o 
   8   1  12      193.78      178.25      7.86 o 
   9   1  12       80.00       91.21      7.46 o 
  10   1  12        1.09       -1.63      3.72 o 
  11   1  12        0.48       -2.15      5.05 o 
  12   1  12       21.85       32.47     14.76 o 
 -14   2  12        7.60        0.46      3.15 o 
 -13   2  12        4.68        7.15      3.22 o 
 -12   2  12        0.42       -1.28      2.38 o 
 -11   2  12       76.60       67.66      4.55 o 
 -10   2  12      399.60      364.66     10.15 o 
  -9   2  12        2.28        3.54      1.86 o 
  -8   2  12       28.32       22.74      2.19 o 
  -7   2  12       23.63       24.43      1.89 o 
  -6   2  12      199.59      176.46      4.93 o 
  -5   2  12        0.10        0.39      1.53 o 
  -4   2  12      472.35      441.45     11.94 o 
  -3   2  12      376.38      383.37      7.96 o 
  -2   2  12       27.95       32.06      2.26 o 
  -1   2  12      122.58      123.21      3.92 o 
   0   2  12       84.45       85.42      3.69 o 
   1   2  12       46.42       36.73      2.77 o 
   2   2  12      513.58      460.85     10.60 o 
   3   2  12      111.60      110.41      4.45 o 
   4   2  12     1745.40     1662.33     30.91 o 
   5   2  12      131.92      106.85      5.40 o 
   6   2  12       83.59       83.63      4.95 o 
   7   2  12        7.11        5.25      2.72 o 
   8   2  12       42.58       33.87      5.25 o 
   9   2  12       16.78       13.78      4.39 o 
  10   2  12       54.03       58.86      9.81 o 
  11   2  12       54.64       72.02      9.59 o 
 -14   3  12        3.94        1.77      3.39 o 
 -13   3  12        1.47        2.90      3.03 o 
 -12   3  12        1.03        3.60      2.82 o 
 -11   3  12        5.40        4.32      2.62 o 
 -10   3  12       16.19       15.74      2.70 o 
  -9   3  12       26.23       33.58      3.04 o 
  -8   3  12        8.55        8.34      1.70 o 
  -7   3  12        7.22        7.70      2.48 o 
  -6   3  12        0.00       -1.65      1.91 o 
  -5   3  12       87.61       82.77      6.07 o 
  -4   3  12       20.54       21.48      1.66 o 
  -3   3  12       55.23       55.48      3.26 o 
  -2   3  12      186.55      177.64      5.01 o 
  -1   3  12      221.53      218.49      5.50 o 
   0   3  12       65.31       73.02      3.87 o 
   1   3  12       77.06       72.39      4.02 o 
   2   3  12        0.55        1.64      1.86 o 
   3   3  12        3.63        3.05      2.02 o 
   4   3  12       95.20       97.74      5.13 o 
   5   3  12       17.10        8.08      2.58 o 
   6   3  12       76.09       73.47      5.74 o 
   7   3  12       88.13      100.50      6.74 o 
   8   3  12        0.48       -2.90      2.91 o 
   9   3  12        7.20       10.38      4.78 o 
  10   3  12        0.04       -4.34      3.83 o 
  11   3  12       12.81       12.29      5.77 o 
 -13   4  12        0.23       -4.44      2.96 o 
 -12   4  12        9.86        3.42      3.11 o 
 -11   4  12       11.07       11.71      4.47 o 
 -10   4  12       41.93       49.58      5.13 o 
  -9   4  12      136.64      140.81      8.54 o 
  -8   4  12       19.22       14.17      1.79 o 
  -7   4  12        0.02        0.56      2.61 o 
  -6   4  12        0.55       -0.05      2.27 o 
  -5   4  12        8.39        6.13      2.41 o 
  -4   4  12       42.99       40.27      2.47 o 
  -3   4  12       21.37       22.45      2.09 o 
  -2   4  12      122.41      126.76      5.11 o 
  -1   4  12      103.96      103.44      4.78 o 
   0   4  12       54.90       61.77      4.00 o 
   1   4  12      169.97      166.89      6.31 o 
   2   4  12       61.96       73.87      5.14 o 
   3   4  12       30.19       24.14      3.04 o 
   4   4  12      109.47       93.04      6.20 o 
   5   4  12       29.28       23.09      3.81 o 
   6   4  12       75.30       72.92      5.88 o 
   7   4  12       12.69       18.72      4.22 o 
   8   4  12       23.04       29.34      4.64 o 
   9   4  12       20.43       30.59      5.72 o 
  10   4  12        4.40        1.65      4.68 o 
 -12   5  12        1.30       -2.00      2.99 o 
 -11   5  12        0.00       -1.85      2.79 o 
 -10   5  12       22.29       26.20      3.75 o 
  -9   5  12       67.84       58.74      4.31 o 
  -8   5  12        0.28        0.23      2.39 o 
  -7   5  12       23.04       19.56      3.70 o 
  -6   5  12       30.43       32.31      2.91 o 
  -5   5  12      141.45      148.02      5.31 o 
  -4   5  12        4.49        5.44      2.12 o 
  -3   5  12       69.32       83.04      4.78 o 
  -2   5  12      121.94      120.19      5.42 o 
  -1   5  12      239.89      230.47      7.81 o 
   0   5  12      135.09      140.73      6.08 o 
   1   5  12       12.10        7.95      2.41 o 
   2   5  12        0.00       -2.99      2.44 o 
   3   5  12       70.48       52.00      4.98 o 
   4   5  12       22.85       14.16      3.50 o 
   5   5  12       12.91       15.87      3.66 o 
   6   5  12        2.20       -0.32      2.95 o 
   7   5  12        8.46        4.03      3.40 o 
   8   5  12        5.47        4.30      3.87 o 
   9   5  12       18.43       20.29      5.60 o 
 -11   6  12        1.22       -3.01      3.35 o 
 -10   6  12        0.39       -3.20      2.82 o 
  -9   6  12       58.97       65.85      5.11 o 
  -8   6  12      108.90      122.18      6.49 o 
  -7   6  12       23.86       16.16      3.10 o 
  -6   6  12       27.79       28.13      3.84 o 
  -5   6  12       12.12        6.44      3.80 o 
  -4   6  12       24.83       27.74      3.17 o 
  -3   6  12       90.63       86.15      4.95 o 
  -2   6  12        2.98       -0.55      2.40 o 
  -1   6  12      125.49      122.07      7.75 o 
   0   6  12       13.75       13.51      4.50 o 
   1   6  12      108.58      129.24      7.43 o 
   2   6  12       47.69       53.71      5.70 o 
   3   6  12      181.87      165.87      8.58 o 
   4   6  12      101.37      103.94      7.26 o 
   5   6  12       83.79       88.96      7.08 o 
   6   6  12       15.20       14.02      4.24 o 
   7   6  12        0.06       -5.01      3.34 o 
   8   6  12       16.72       23.53      5.24 o 
 -10   7  12       11.18       10.35      4.63 o 
  -9   7  12        1.49       -2.35      3.76 o 
  -8   7  12        0.19       -2.86      4.47 o 
  -7   7  12       39.97       34.52      6.99 o 
  -6   7  12        3.47        4.61      3.23 o 
  -5   7  12        0.00       -0.80      2.72 o 
  -4   7  12        6.04        4.50      3.48 o 
  -3   7  12        0.38       -2.25      2.97 o 
  -2   7  12        6.85        7.39      3.45 o 
  -1   7  12       20.54       18.08      4.40 o 
   0   7  12        2.08        3.34      3.11 o 
   1   7  12       76.83       77.20      6.89 o 
   2   7  12        0.29       -1.27      3.48 o 
   3   7  12       67.25       95.09      7.82 o 
   4   7  12       15.91       11.78      4.08 o 
   5   7  12       38.64       36.75      6.23 o 
   6   7  12       23.10       19.96      5.46 o 
   7   7  12       16.15       15.32      5.54 o 
  -7   8  12       16.32       18.56      4.57 o 
  -6   8  12        9.00        8.25      4.71 o 
  -5   8  12       91.73      102.45      8.23 o 
  -4   8  12        3.12        0.13      3.41 o 
  -3   8  12       43.28       39.25      5.37 o 
  -2   8  12       60.54       67.84      6.46 o 
  -1   8  12        1.19       -2.29      3.37 o 
   0   8  12       10.35       10.94      4.15 o 
   1   8  12        9.38        3.54      3.85 o 
   2   8  12        1.05       -2.53      3.58 o 
   3   8  12        0.81       -2.33      3.79 o 
   4   8  12       69.46       65.56      6.91 o 
 -14   1  13       34.48       30.75      5.49 o 
 -13   1  13       37.94       53.63      4.96 o 
 -12   1  13        1.09        2.44      2.66 o 
 -11   1  13       51.28       52.08      6.32 o 
 -10   1  13        1.17       -0.05      2.08 o 
  -9   1  13       94.39       86.82      5.71 o 
  -8   1  13        7.31        7.49      2.05 o 
  -7   1  13        4.39        2.70      1.45 o 
  -6   1  13      859.56      804.05     14.45 o 
  -5   1  13       84.18       89.29      4.38 o 
  -4   1  13        0.76        2.61      1.21 o 
  -3   1  13        6.09        5.99      1.57 o 
  -2   1  13      302.27      309.95      7.04 o 
  -1   1  13       27.74       30.20      3.00 o 
   0   1  13       63.71       65.63      4.06 o 
   1   1  13      247.09      224.86      6.72 o 
   2   1  13     1037.89     1034.62     20.27 o 
   3   1  13        0.05       -0.06      1.73 o 
   4   1  13      416.07      378.64     10.88 o 
   5   1  13       78.63       64.36      4.26 o 
   6   1  13      143.83      164.93      7.33 o 
   7   1  13      530.01      501.54     18.00 o 
   8   1  13       19.04       20.00      4.10 o 
   9   1  13      118.74      113.40      8.36 o 
  10   1  13       17.98        7.51      6.00 o 
  11   1  13       36.57       26.36      7.74 o 
 -14   2  13       27.49       15.14      3.94 o 
 -13   2  13       63.16       64.84      6.61 o 
 -12   2  13       75.15       75.07      6.11 o 
 -11   2  13      103.21       90.88      5.18 o 
 -10   2  13        2.81        0.57      2.25 o 
  -9   2  13      109.77      104.55      5.87 o 
  -8   2  13       51.05       50.87      3.01 o 
  -7   2  13        1.10       -0.25      1.59 o 
  -6   2  13      205.50      198.67      8.32 o 
  -5   2  13        9.45        5.82      1.58 o 
  -4   2  13        1.32        1.13      1.20 o 
  -3   2  13      141.89      131.17      4.17 o 
  -2   2  13       28.43       29.00      2.92 o 
  -1   2  13      149.94      147.46      4.90 o 
   0   2  13       66.79       61.92      3.36 o 
   1   2  13      148.98      133.61      6.13 o 
   2   2  13        1.65        1.71      1.72 o 
   3   2  13      128.27      113.25      5.26 o 
   4   2  13      627.49      612.92     14.90 o 
   5   2  13      140.70      167.22      6.70 o 
   6   2  13       19.30       17.66      2.97 o 
   7   2  13      164.05      152.26      8.15 o 
   8   2  13       97.40       86.02      7.25 o 
   9   2  13      136.10      155.09     10.82 o 
  10   2  13      196.22      226.22     16.65 o 
  11   2  13       16.39       12.49      7.26 o 
 -14   3  13       56.11       68.04      6.24 o 
 -13   3  13        3.17       -1.37      3.11 o 
 -12   3  13        1.23        7.46      3.27 o 
 -11   3  13       15.84       16.78      3.32 o 
 -10   3  13        9.58        6.27      2.40 o 
  -9   3  13        5.59        6.10      3.09 o 
  -8   3  13        0.62       -0.37      2.32 o 
  -7   3  13        0.18        1.33      2.99 o 
  -6   3  13       27.72       24.55      3.36 o 
  -5   3  13      165.71      173.77      7.02 o 
  -4   3  13        5.26        5.60      1.65 o 
  -3   3  13      338.35      333.79      7.60 o 
  -2   3  13       18.81       18.24      2.01 o 
  -1   3  13       36.57       31.01      2.65 o 
   0   3  13      197.48      207.20      9.97 o 
   1   3  13      132.50      140.55      6.42 o 
   2   3  13      322.92      338.13      9.18 o 
   3   3  13      279.82      254.32      8.76 o 
   4   3  13      346.59      356.48     10.48 o 
   5   3  13       77.99       93.44      5.77 o 
   6   3  13       13.99        8.44      3.26 o 
   7   3  13        0.91       -3.88      2.76 o 
   8   3  13        8.24        0.49      3.27 o 
   9   3  13       29.72       29.51      6.16 o 
  10   3  13       13.18       10.32      5.33 o 
 -13   4  13        9.38        9.49      3.72 o 
 -12   4  13        9.21        1.75      2.96 o 
 -11   4  13        3.84        0.74      3.30 o 
 -10   4  13      174.90      167.59      7.46 o 
  -9   4  13        4.84        4.19      2.23 o 
  -8   4  13        6.21        6.88      2.80 o 
  -7   4  13       28.61       21.93      4.00 o 
  -6   4  13       94.09       99.54      7.61 o 
  -5   4  13       24.42       22.36      2.91 o 
  -4   4  13      414.24      421.49      9.06 o 
  -3   4  13       16.60       19.13      2.29 o 
  -2   4  13       13.69       10.39      2.23 o 
  -1   4  13       29.56       31.35      3.19 o 
   0   4  13      146.05      145.31      5.99 o 
   1   4  13       46.68       44.86      5.56 o 
   2   4  13        2.32       -0.69      2.15 o 
   3   4  13      201.65      208.34     10.66 o 
   4   4  13       12.74       10.72      3.12 o 
   5   4  13      264.77      238.65     14.63 o 
   6   4  13       21.93        9.92      5.64 o 
   7   4  13        2.99       -0.48      3.01 o 
   8   4  13       33.43       27.54      4.67 o 
   9   4  13       10.61        6.43      4.42 o 
  10   4  13       84.86      118.62      9.65 o 
 -12   5  13       11.49        6.25      3.49 o 
 -11   5  13        1.85        1.72      2.98 o 
 -10   5  13      198.52      200.85      8.89 o 
  -9   5  13       81.16       95.62      7.60 o 
  -8   5  13       62.46       60.97      5.98 o 
  -7   5  13      114.90      113.98      5.48 o 
  -6   5  13      114.10      102.39      5.02 o 
  -5   5  13        1.12        1.22      2.11 o 
  -4   5  13       49.06       43.10      3.52 o 
  -3   5  13      371.08      375.52      9.85 o 
  -2   5  13       59.40       61.98      4.19 o 
  -1   5  13      446.97      460.70     12.28 o 
   0   5  13      298.03      279.41      9.69 o 
   1   5  13      217.44      214.36      7.66 o 
   2   5  13      130.39      145.31     12.07 o 
   3   5  13       11.98       10.77      3.32 o 
   4   5  13        3.15        0.51      2.83 o 
   5   5  13        0.03       -4.15      2.77 o 
   6   5  13       14.78       17.27      4.00 o 
   7   5  13        5.20       -0.50      3.35 o 
   8   5  13       28.56       26.80      5.09 o 
   9   5  13        0.09       -4.82      4.43 o 
 -11   6  13       12.97       22.22      6.49 o 
 -10   6  13       51.72       48.78      4.76 o 
  -9   6  13        1.01        4.35      2.69 o 
  -8   6  13       94.88       79.42      5.70 o 
  -7   6  13        0.51       -2.51      2.26 o 
  -6   6  13        3.10        1.17      2.49 o 
  -5   6  13       27.30       27.42      3.31 o 
  -4   6  13       22.62       16.82      2.66 o 
  -3   6  13       12.22        8.64      2.92 o 
  -2   6  13       33.35       31.56      3.98 o 
  -1   6  13       22.04       20.63      3.62 o 
   0   6  13      102.20       99.80      6.62 o 
   1   6  13       23.54       15.24      3.83 o 
   2   6  13       12.72       13.40      3.69 o 
   3   6  13        0.50        1.76      3.25 o 
   4   6  13        4.46       10.47      3.72 o 
   5   6  13        9.05        9.65      3.84 o 
   6   6  13       16.94       11.33      5.58 o 
   7   6  13        3.71       -5.36      3.57 o 
   8   6  13        4.28        3.40      4.36 o 
  -9   7  13       83.71       85.33     12.85 o 
  -8   7  13        0.37       -1.31      3.17 o 
  -7   7  13        5.10        7.44      3.51 o 
  -6   7  13        0.92        0.95      3.15 o 
  -5   7  13       17.02       16.78      4.23 o 
  -4   7  13       86.85      116.96      7.37 o 
  -3   7  13       50.49       53.33      5.43 o 
  -2   7  13        0.07        0.40      3.10 o 
  -1   7  13       33.91       35.93      4.88 o 
   0   7  13       13.34        3.34      5.60 o 
   1   7  13        4.69        4.67      3.69 o 
   2   7  13       19.26        5.70      4.51 o 
   3   7  13        2.57       -2.24      3.76 o 
   4   7  13       69.07       80.14      7.58 o 
   5   7  13        0.85       -0.86      4.02 o 
   6   7  13        4.12       -6.22      4.15 o 
  -6   8  13        2.02       -1.67      3.92 o 
  -5   8  13        3.68        2.46      4.06 o 
  -4   8  13       13.03       14.51      4.36 o 
  -3   8  13        4.04        1.40      4.62 o 
  -2   8  13       11.37        9.88      4.17 o 
  -1   8  13       18.72       31.02      7.18 o 
   0   8  13        0.82        1.26      3.52 o 
   1   8  13       77.57       76.48      7.01 o 
   2   8  13        6.49        8.00      4.32 o 
   3   8  13        5.96       -2.28      3.72 o 
 -14   0  14        0.06       -1.11      4.12 o 
 -13   0  14       47.67       32.82      8.31 o 
 -12   0  14       14.22       16.76      5.97 o 
 -11   0  14       14.77        6.33      3.60 o 
 -10   0  14        0.55       -2.37      3.18 o 
  -9   0  14        7.17        1.85      3.41 o 
  -8   0  14      302.43      304.67     12.00 o 
  -7   0  14       43.68       44.09      5.22 o 
  -6   0  14       10.93        5.35      3.53 o 
  -5   0  14      239.31      256.67     11.04 o 
  -4   0  14       24.71       22.43      4.26 o 
  -3   0  14        4.48        2.21      2.35 o 
  -2   0  14      102.26      109.13      8.07 o 
  -1   0  14        6.01        3.30      2.67 o 
   0   0  14      454.51      453.83     15.01 o 
   1   0  14        1.38        1.19      2.57 o 
   2   0  14      247.04      223.66     10.05 o 
   3   0  14      309.51      304.41     12.06 o 
   4   0  14       21.89       24.93      4.28 o 
   5   0  14       59.85       53.66      6.95 o 
   6   0  14      374.87      340.18     14.00 o 
   7   0  14       77.28       90.71      9.60 o 
   8   0  14      116.66      133.77     14.36 o 
   9   0  14        8.25        8.74     16.24 o 
  10   0  14       10.26        4.71      7.47 o 
  11   0  14        1.35       -6.90      7.07 o 
 -14   1  14       10.90       19.98      4.55 o 
 -13   1  14        7.30       11.18      3.76 o 
 -12   1  14       48.49       56.47      5.85 o 
 -11   1  14        0.28       -4.78      3.51 o 
 -10   1  14       14.91       14.99      2.89 o 
  -9   1  14       73.36       73.71      5.62 o 
  -8   1  14      184.64      189.24      7.21 o 
  -7   1  14       43.77       46.80      3.21 o 
  -6   1  14       61.82       59.73      3.21 o 
  -5   1  14      402.63      407.01      8.99 o 
  -4   1  14      163.97      162.12      5.04 o 
  -3   1  14      596.64      588.58     13.33 o 
  -2   1  14       60.35       58.71      4.79 o 
  -1   1  14       23.80       24.31      2.67 o 
   0   1  14       93.90       85.09      5.51 o 
   1   1  14      314.29      323.78      8.57 o 
   2   1  14     1347.57     1304.62     24.82 o 
   3   1  14       54.19       58.36      3.98 o 
   4   1  14       97.06       94.20      5.05 o 
   5   1  14       40.56       28.25      3.74 o 
   6   1  14       69.70       63.92      5.06 o 
   7   1  14        7.31        6.94      3.44 o 
   8   1  14      115.23      111.55      9.43 o 
   9   1  14      117.48      110.24      8.58 o 
  10   1  14        8.42        8.03      6.03 o 
  11   1  14       23.25        7.07     10.16 o 
 -14   2  14       12.70       22.44      4.93 o 
 -13   2  14        6.41        4.15      3.75 o 
 -12   2  14        4.80        2.34      3.02 o 
 -11   2  14        7.06        8.79      3.03 o 
 -10   2  14       10.95       15.63      3.09 o 
  -9   2  14       36.53       38.18      5.51 o 
  -8   2  14       14.12        8.45      2.26 o 
  -7   2  14        0.04        1.08      1.37 o 
  -6   2  14        4.46        6.56      1.49 o 
  -5   2  14       33.05       29.18      2.30 o 
  -4   2  14       62.15       58.19      3.13 o 
  -3   2  14       93.60       99.10      3.80 o 
  -2   2  14      211.73      216.13      6.18 o 
  -1   2  14      118.71      118.66      5.00 o 
   0   2  14       18.80       13.73      2.34 o 
   1   2  14        5.42        4.64      2.12 o 
   2   2  14      287.91      304.57      9.32 o 
   3   2  14      345.33      345.98     10.27 o 
   4   2  14      314.51      290.61      9.51 o 
   5   2  14       76.30       92.97      5.98 o 
   6   2  14        1.89       -0.23      2.85 o 
   7   2  14       58.27       70.18      5.99 o 
   8   2  14       37.80       23.97      6.61 o 
   9   2  14        7.55        8.29      5.28 o 
  10   2  14        1.50        5.10      6.18 o 
 -13   3  14       33.09       29.05      4.55 o 
 -12   3  14      146.12      156.68     11.22 o 
 -11   3  14       88.31       84.43      5.67 o 
 -10   3  14       34.76       32.05      3.46 o 
  -9   3  14       10.26        4.70      2.31 o 
  -8   3  14        7.86        8.46      3.45 o 
  -7   3  14       64.31       55.32      5.51 o 
  -6   3  14      122.17      135.87      6.17 o 
  -5   3  14       15.17       11.39      1.57 o 
  -4   3  14        9.32        7.57      1.56 o 
  -3   3  14      706.23      678.30     12.50 o 
  -2   3  14      291.60      286.54      7.68 o 
  -1   3  14       39.71       34.41      3.08 o 
   0   3  14       53.46       44.73      3.86 o 
   1   3  14        6.53        3.90      2.25 o 
   2   3  14      905.06      857.15     18.11 o 
   3   3  14       32.84       22.29      3.18 o 
   4   3  14       57.26       51.64      5.80 o 
   5   3  14       56.45       50.54      5.39 o 
   6   3  14        4.22        2.25      3.34 o 
   7   3  14        6.74        3.36      3.91 o 
   8   3  14        1.53       -1.95      3.49 o 
   9   3  14        5.91       16.88      5.79 o 
  10   3  14       37.38       29.38      6.98 o 
 -13   4  14       32.39       35.76      4.86 o 
 -12   4  14        7.72        8.78      3.28 o 
 -11   4  14       54.45       59.24      4.90 o 
 -10   4  14       21.75       22.66      4.36 o 
  -9   4  14        0.96        0.60      3.47 o 
  -8   4  14       44.85       38.90      5.27 o 
  -7   4  14       20.19       18.06      5.17 o 
  -6   4  14        3.01        4.81      4.33 o 
  -5   4  14        6.97        7.10      1.51 o 
  -4   4  14       47.33       45.13      3.76 o 
  -3   4  14      377.01      383.91     10.30 o 
  -2   4  14       32.66       38.61      3.34 o 
  -1   4  14        7.29        3.16      2.32 o 
   0   4  14      228.31      236.99     10.38 o 
   1   4  14      193.92      205.17      7.82 o 
   2   4  14       25.05       26.86      3.38 o 
   3   4  14       34.10       19.20      3.21 o 
   4   4  14        0.05       -2.69      2.64 o 
   5   4  14        2.63        2.30      3.02 o 
   6   4  14       29.14       25.66      4.46 o 
   7   4  14        1.64        1.03      3.79 o 
   8   4  14       46.11       47.71      7.82 o 
   9   4  14        3.13        7.78      5.44 o 
 -12   5  14        2.43       -0.33      3.36 o 
 -11   5  14       24.89       20.37      4.69 o 
 -10   5  14       75.87       86.95      5.66 o 
  -9   5  14        9.87        8.35      3.19 o 
  -8   5  14       36.15       27.52      4.84 o 
  -7   5  14        9.34        5.51      3.43 o 
  -6   5  14        2.45        5.23      1.98 o 
  -5   5  14        0.29       -0.29      2.04 o 
  -4   5  14       25.48       28.50      3.22 o 
  -3   5  14       16.65       26.03      3.74 o 
  -2   5  14       17.50       16.54      2.87 o 
  -1   5  14       48.10       51.05      4.50 o 
   0   5  14      277.46      301.46      9.31 o 
   1   5  14       81.20       79.18      5.94 o 
   2   5  14       14.34       16.42      4.03 o 
   3   5  14        2.65        4.17      2.98 o 
   4   5  14        1.04        2.65      3.04 o 
   5   5  14       21.33       23.52      4.49 o 
   6   5  14       40.52       56.68      6.45 o 
   7   5  14       51.78       77.18      7.05 o 
   8   5  14      112.55      137.82     12.00 o 
 -10   6  14        0.05       -0.63      3.92 o 
  -9   6  14       17.61       13.60      3.61 o 
  -8   6  14        0.25       -3.41      3.15 o 
  -7   6  14       24.10       23.30      3.96 o 
  -6   6  14        6.43       -1.65      2.35 o 
  -5   6  14        5.54        1.58      2.43 o 
  -4   6  14       25.00       26.00      3.87 o 
  -3   6  14       79.14       85.38      5.79 o 
  -2   6  14      100.25       98.15      6.38 o 
  -1   6  14       27.16       32.77      4.80 o 
   0   6  14       32.24       35.82      4.60 o 
   1   6  14        0.19       -0.67      3.20 o 
   2   6  14       13.33       10.23      3.56 o 
   3   6  14       59.84       70.29      6.30 o 
   4   6  14        6.61        9.25      3.97 o 
   5   6  14       12.24       12.85      4.32 o 
   6   6  14        2.57        4.59      3.82 o 
   7   6  14        2.32        1.38      4.05 o 
  -8   7  14       17.25       16.10      4.42 o 
  -7   7  14        0.64        3.29      3.36 o 
  -6   7  14        1.92        0.38      3.17 o 
  -5   7  14       22.50       17.61      4.04 o 
  -4   7  14        2.02        2.10      3.14 o 
  -3   7  14       32.93       32.87      4.81 o 
  -2   7  14        0.02        2.21      3.05 o 
  -1   7  14       33.51       42.54      5.46 o 
   0   7  14        3.83        2.12      3.50 o 
   1   7  14       16.72       14.78      4.62 o 
   2   7  14        3.74        5.75      4.02 o 
   3   7  14       44.85       30.41      5.46 o 
   4   7  14       31.89       32.70      5.92 o 
   5   7  14       37.20       38.80      7.37 o 
  -5   8  14        8.53       13.12      4.55 o 
  -4   8  14       24.58       25.76      5.08 o 
  -3   8  14       66.80       78.43      7.23 o 
  -2   8  14       14.30       16.09      4.65 o 
  -1   8  14        0.85       -0.59      3.85 o 
   0   8  14        3.66       -1.91      3.84 o 
   1   8  14        6.58       10.99      4.64 o 
 -14   1  15        1.00        0.59      3.50 o 
 -13   1  15        0.96        1.83      3.29 o 
 -12   1  15       28.15       28.65      4.48 o 
 -11   1  15        9.18        5.96      3.41 o 
 -10   1  15        2.45        1.47      2.51 o 
  -9   1  15       15.14       10.27      3.35 o 
  -8   1  15       30.32       32.08      3.80 o 
  -7   1  15      137.24      141.72      9.24 o 
  -6   1  15       21.58       18.92      2.52 o 
  -5   1  15      138.34      147.33      5.44 o 
  -4   1  15        0.11       -0.27      1.70 o 
  -3   1  15       45.21       50.87      3.51 o 
  -2   1  15       37.85       39.27      3.62 o 
  -1   1  15        5.97        5.30      1.95 o 
   0   1  15       26.34       26.80      3.08 o 
   1   1  15      213.19      212.14      7.11 o 
   2   1  15       83.79      102.64      5.18 o 
   3   1  15      198.47      196.09      7.15 o 
   4   1  15       69.91       68.35      5.08 o 
   5   1  15        9.34        6.32      2.86 o 
   6   1  15       45.12       48.14      5.17 o 
   7   1  15       57.36       58.99      5.78 o 
   8   1  15       45.12       54.25      8.03 o 
   9   1  15       46.20       39.95      7.17 o 
  10   1  15      217.94      240.16     20.99 o 
 -13   2  15       52.91       46.48      5.51 o 
 -12   2  15       33.89       41.16      4.71 o 
 -11   2  15        0.71       -2.60      3.55 o 
 -10   2  15       97.54       99.71      5.83 o 
  -9   2  15       19.95       17.26      2.99 o 
  -8   2  15        1.27       -0.58      1.77 o 
  -7   2  15        4.43        6.11      1.93 o 
  -6   2  15      199.27      209.12      7.17 o 
  -5   2  15      266.73      264.07     10.55 o 
  -4   2  15      274.86      266.41      7.88 o 
  -3   2  15       49.48       48.36      4.62 o 
  -2   2  15        4.59        2.45      1.87 o 
  -1   2  15        1.96        4.84      2.01 o 
   0   2  15      464.30      461.67     11.67 o 
   1   2  15      164.95      160.98      6.82 o 
   2   2  15      332.35      337.29     12.18 o 
   3   2  15      720.25      765.57     20.61 o 
   4   2  15        9.29        6.37      2.79 o 
   5   2  15       42.25       37.67      4.29 o 
   6   2  15       18.89       22.72      4.19 o 
   7   2  15       28.62       16.65      4.21 o 
   8   2  15      223.25      271.84     14.16 o 
   9   2  15       12.50       16.64      5.70 o 
  10   2  15        0.57        4.81      5.50 o 
 -13   3  15       95.45       95.34      9.48 o 
 -12   3  15       20.45       22.02      4.37 o 
 -11   3  15        1.73        0.02      2.79 o 
 -10   3  15        0.01        1.16      2.42 o 
  -9   3  15       38.24       34.22      3.35 o 
  -8   3  15       97.74       94.64      7.91 o 
  -7   3  15        7.28        2.61      2.61 o 
  -6   3  15       82.02       76.90      6.15 o 
  -5   3  15        1.87        3.38      1.46 o 
  -4   3  15       10.54        7.15      2.23 o 
  -3   3  15        1.01        2.16      1.84 o 
  -2   3  15       19.20       16.17      3.87 o 
  -1   3  15        7.30        4.46      2.28 o 
   0   3  15       85.70       77.28      7.38 o 
   1   3  15       22.64       19.82      3.51 o 
   2   3  15        1.69       -0.32      2.45 o 
   3   3  15      200.13      196.90      8.21 o 
   4   3  15        0.79        3.51      2.73 o 
   5   3  15       12.26       19.38      4.11 o 
   6   3  15       13.14       18.40      4.51 o 
   7   3  15       85.20      103.20      8.28 o 
   8   3  15       95.87      111.14     14.80 o 
   9   3  15        5.44        8.72      5.66 o 
 -12   4  15        2.45        1.05      4.99 o 
 -11   4  15      102.97      124.26      6.73 o 
 -10   4  15       60.44       70.44      8.72 o 
  -9   4  15       59.57       52.83      8.31 o 
  -8   4  15       14.19        9.82      5.26 o 
  -7   4  15        0.02        0.60      4.03 o 
  -6   4  15       10.40        7.30      3.28 o 
  -5   4  15       17.16       17.01      2.20 o 
  -4   4  15       27.93       20.90      2.75 o 
  -3   4  15        0.23        2.33      2.03 o 
  -2   4  15       49.11       46.53      3.84 o 
  -1   4  15      374.57      362.82     12.61 o 
   0   4  15        9.15        6.22      2.58 o 
   1   4  15      288.36      292.96     10.59 o 
   2   4  15       30.72       37.74      4.31 o 
   3   4  15        4.35        4.17      3.41 o 
   4   4  15       24.09       28.54      4.75 o 
   5   4  15       16.42       13.47      5.18 o 
   6   4  15      141.01      152.87     10.77 o 
   7   4  15        0.80       -1.08      4.06 o 
   8   4  15       18.26       20.68      5.31 o 
 -11   5  15       24.44       27.63      4.03 o 
 -10   5  15       22.17       16.11      4.51 o 
  -9   5  15       32.94       24.92      6.06 o 
  -8   5  15        8.34        9.22      4.37 o 
  -7   5  15       25.44       22.54      5.35 o 
  -6   5  15        7.04        0.75      2.26 o 
  -5   5  15        0.38        1.92      2.13 o 
  -4   5  15        2.62       -1.00      2.11 o 
  -3   5  15      279.32      303.46      9.61 o 
  -2   5  15      133.68      129.70      6.42 o 
  -1   5  15       10.24        5.03      2.66 o 
   0   5  15       53.74       57.93      4.61 o 
   1   5  15        4.61        3.30      3.06 o 
   2   5  15       26.85       24.48      4.02 o 
   3   5  15        0.68        1.98      3.16 o 
   4   5  15        0.02       -0.87      3.58 o 
   5   5  15        0.21       -3.89      3.59 o 
   6   5  15        0.82       -3.54      3.82 o 
   7   5  15        1.53        0.40      4.15 o 
 -10   6  15        0.54       -1.82      3.75 o 
  -9   6  15       44.03       43.40      4.76 o 
  -8   6  15        8.13        4.98      3.29 o 
  -7   6  15        3.27        5.76      2.66 o 
  -6   6  15       14.64       13.33      4.22 o 
  -5   6  15       85.15       93.45      5.86 o 
  -4   6  15        1.77        2.90      2.64 o 
  -3   6  15       83.65       89.75      6.61 o 
  -2   6  15      159.31      178.51      9.18 o 
  -1   6  15       48.59       47.57      5.13 o 
   0   6  15       65.26       53.00      6.56 o 
   1   6  15       18.56       17.17      4.13 o 
   2   6  15       10.29        6.66      3.91 o 
   3   6  15       12.32       16.02      4.91 o 
   4   6  15       82.41      105.14      8.29 o 
   5   6  15       15.34       16.45      4.69 o 
   6   6  15        0.05        2.96      4.75 o 
  -7   7  15        0.22        2.98      3.47 o 
  -6   7  15        4.13        3.48      3.56 o 
  -5   7  15       11.15       14.15      5.60 o 
  -4   7  15       16.11       13.65      6.55 o 
  -3   7  15        0.20       -0.12      3.39 o 
  -2   7  15        0.14       -4.16      3.03 o 
  -1   7  15       10.61       16.14      4.54 o 
   0   7  15        5.98        6.60      4.28 o 
   1   7  15       72.16       97.80      8.17 o 
   2   7  15      147.95      189.96     13.44 o 
   3   7  15       67.50      101.51      8.85 o 
   4   7  15       25.79       37.27      6.53 o 
  -2   8  15        1.69        0.60      3.89 o 
 -13   0  16        6.94       11.91      5.14 o 
 -12   0  16        3.14       -2.30      3.81 o 
 -11   0  16      215.33      241.53     18.70 o 
 -10   0  16       66.13       75.99      7.82 o 
  -9   0  16       70.59       61.75      7.82 o 
  -8   0  16       21.65       27.32      9.22 o 
  -7   0  16      362.79      373.63     17.44 o 
  -6   0  16       54.65       59.40      5.40 o 
  -5   0  16      121.53      124.04      9.61 o 
  -4   0  16      213.87      211.69     13.21 o 
  -3   0  16       29.46       30.97      6.68 o 
  -2   0  16      519.04      549.19     19.80 o 
  -1   0  16      327.96      342.76     14.42 o 
   0   0  16      112.86      114.60      7.54 o 
   1   0  16      178.35      173.99      9.34 o 
   2   0  16       13.57       10.07      3.63 o 
   3   0  16      385.16      382.94     17.32 o 
   4   0  16       28.96       34.54      5.23 o 
   5   0  16       35.07       36.09      7.81 o 
   6   0  16        0.65       -0.69      4.07 o 
   7   0  16       11.25        7.74      5.74 o 
   8   0  16       39.56       45.17     10.79 o 
   9   0  16        4.64       -1.09      7.68 o 
 -13   1  16        0.42        2.77      3.46 o 
 -12   1  16        0.26        0.36      3.00 o 
 -11   1  16        2.03       -0.83      2.98 o 
 -10   1  16       17.83       15.63      3.27 o 
  -9   1  16        2.42        0.75      2.20 o 
  -8   1  16        2.64        4.82      2.57 o 
  -7   1  16       18.14       16.43      2.78 o 
  -6   1  16       66.64       65.83      6.06 o 
  -5   1  16        3.07        2.82      2.02 o 
  -4   1  16        0.10       -1.11      1.68 o 
  -3   1  16       13.52       10.94      2.37 o 
  -2   1  16        1.31        1.81      1.98 o 
  -1   1  16      184.81      187.50      6.96 o 
   0   1  16       47.09       47.08      3.70 o 
   1   1  16      325.83      300.78      8.77 o 
   2   1  16        8.82        8.63      2.59 o 
   3   1  16       34.49       37.05      4.02 o 
   4   1  16       11.22       10.87      3.03 o 
   5   1  16       26.67       33.41      4.09 o 
   6   1  16        0.12       -4.07      2.71 o 
   7   1  16        2.98        0.35      3.29 o 
   8   1  16        0.01        3.23      4.99 o 
   9   1  16       61.19       69.69     14.11 o 
 -13   2  16       48.90       51.56      5.82 o 
 -12   2  16        0.51        0.98      3.05 o 
 -11   2  16        0.22        0.10      2.71 o 
 -10   2  16        0.04        0.97      2.47 o 
  -9   2  16       14.56       13.99      3.38 o 
  -8   2  16      170.55      171.30      7.96 o 
  -7   2  16       99.55       90.09      5.98 o 
  -6   2  16      106.01      106.74      5.93 o 
  -5   2  16     1201.83     1210.90     26.11 o 
  -4   2  16       30.12       25.77      5.30 o 
  -3   2  16        8.63        3.38      1.96 o 
  -2   2  16      216.07      215.61      7.42 o 
  -1   2  16       78.33       78.04      4.47 o 
   0   2  16      982.52      940.80     24.36 o 
   1   2  16       54.04       54.30      4.55 o 
   2   2  16      104.53       93.95      5.87 o 
   3   2  16       22.91       17.89      3.80 o 
   4   2  16      186.91      188.82      8.28 o 
   5   2  16        6.66        9.42      3.18 o 
   6   2  16       30.67       31.86      4.74 o 
   7   2  16       21.00        9.47      4.39 o 
   8   2  16        0.94        2.42      4.05 o 
   9   2  16       11.33       11.67      5.91 o 
 -12   3  16       47.88       45.30      5.29 o 
 -11   3  16        1.75        2.48      4.57 o 
 -10   3  16        0.13        1.43      2.31 o 
  -9   3  16       32.17       33.31      3.19 o 
  -8   3  16        1.73       -0.12      3.18 o 
  -7   3  16      263.51      223.83     18.18 o 
  -6   3  16       59.34       58.82      5.28 o 
  -5   3  16       17.23       16.02      2.54 o 
  -4   3  16      392.80      401.70     10.60 o 
  -3   3  16      123.87      137.25      6.10 o 
  -2   3  16       48.96       50.74      5.08 o 
  -1   3  16        1.37       -2.38      2.16 o 
   0   3  16       15.37       18.90      4.62 o 
   1   3  16      444.78      447.21     13.36 o 
   2   3  16      233.92      230.76      8.90 o 
   3   3  16        1.79        2.49      2.72 o 
   4   3  16       12.77        7.30      3.14 o 
   5   3  16        0.16       -1.40      3.40 o 
   6   3  16        4.47       -0.16      3.46 o 
   7   3  16       13.10       14.24      4.89 o 
   8   3  16        2.51        0.25      4.27 o 
 -12   4  16       65.59       89.98      7.04 o 
 -11   4  16       33.04       21.11      4.92 o 
 -10   4  16        9.83       12.55      5.26 o 
  -9   4  16        0.66       -0.24      4.11 o 
  -8   4  16        0.12        1.94      3.00 o 
  -7   4  16        8.41        8.15      3.62 o 
  -6   4  16        8.45        5.05      3.53 o 
  -5   4  16       95.85       94.00      5.68 o 
  -4   4  16        0.38        0.32      1.98 o 
  -3   4  16        7.73        6.09      2.52 o 
  -2   4  16        3.11        1.82      2.39 o 
  -1   4  16       27.95       26.09      3.67 o 
   0   4  16      266.55      253.41      9.81 o 
   1   4  16       76.73       83.56      6.20 o 
   2   4  16       67.71       71.73      6.31 o 
   3   4  16      139.51      147.39     10.09 o 
   4   4  16      178.36      191.22     12.29 o 
   5   4  16       13.36       17.30      4.91 o 
   6   4  16       44.81       55.58      6.58 o 
   7   4  16        1.73       -4.22      3.91 o 
 -10   5  16        5.07        2.69      5.02 o 
  -9   5  16        4.30        6.85      4.90 o 
  -8   5  16       59.62       83.54     13.85 o 
  -7   5  16       22.54       18.45      6.68 o 
  -6   5  16       94.71      105.03      5.73 o 
  -5   5  16       21.86       28.38      3.72 o 
  -4   5  16       18.26       13.19      2.90 o 
  -3   5  16       59.46       57.50      4.43 o 
  -2   5  16       52.90       52.56      6.54 o 
  -1   5  16       28.72       34.91      4.50 o 
   0   5  16       19.53       19.63      4.42 o 
   1   5  16       28.77       30.65      4.91 o 
   2   5  16       16.84       11.98      4.06 o 
   3   5  16        0.73        1.42      3.67 o 
   4   5  16       19.03       17.79      4.77 o 
   5   5  16        2.93        3.74      4.70 o 
   6   5  16       49.22       43.32      6.58 o 
  -9   6  16        3.84        5.73      5.56 o 
  -8   6  16        5.26        2.37      4.86 o 
  -7   6  16        1.78        1.06      2.81 o 
  -6   6  16       33.13       53.85      4.92 o 
  -5   6  16       43.38       38.62      4.49 o 
  -4   6  16       17.84       24.67      3.86 o 
  -3   6  16        4.89        3.95      3.35 o 
  -2   6  16       67.83       61.65      5.58 o 
  -1   6  16        0.92       -0.54      3.05 o 
   0   6  16      118.40      140.42      8.25 o 
   1   6  16       22.55       27.85      5.09 o 
   2   6  16        2.33        6.85      4.16 o 
   3   6  16        0.02        0.75      4.09 o 
   4   6  16       21.08       17.87      5.34 o 
   5   6  16        6.10       14.16      5.24 o 
  -6   7  16        0.15        0.54      3.37 o 
  -5   7  16       20.31       11.73      4.12 o 
  -4   7  16       16.24       22.30      4.48 o 
  -3   7  16        0.44        5.35      3.88 o 
  -2   7  16       17.74       14.26      4.56 o 
  -1   7  16       21.47       33.98      7.43 o 
   0   7  16       10.11       15.60      4.82 o 
   1   7  16        3.39        8.13      6.57 o 
   2   7  16       34.84       50.68      7.35 o 
 -13   1  17        9.54       11.33      3.85 o 
 -12   1  17       41.38       50.57      5.96 o 
 -11   1  17        1.60        5.81      3.12 o 
 -10   1  17        1.31        1.38      2.62 o 
  -9   1  17       38.20       50.14      5.90 o 
  -8   1  17       46.08       42.40      4.07 o 
  -7   1  17        4.49        5.39      2.64 o 
  -6   1  17       22.49       15.89      2.65 o 
  -5   1  17       34.91       43.65      3.54 o 
  -4   1  17        3.57       -1.24      1.92 o 
  -3   1  17       62.79       76.96      4.65 o 
  -2   1  17      177.30      187.77      6.79 o 
  -1   1  17      295.21      306.41      9.23 o 
   0   1  17      135.61      127.15      5.87 o 
   1   1  17      159.08      162.59      7.69 o 
   2   1  17       58.86       58.36      4.98 o 
   3   1  17        2.72        5.27      2.82 o 
   4   1  17       45.99       51.43      4.87 o 
   5   1  17        2.67        0.33      3.25 o 
   6   1  17      138.92      171.72      9.25 o 
   7   1  17        1.09        3.14      4.19 o 
   8   1  17        0.73        3.96      6.32 o 
 -12   2  17        8.17        3.47      3.41 o 
 -11   2  17        8.15        6.36      3.22 o 
 -10   2  17        6.35        3.03      2.76 o 
  -9   2  17        0.77        1.20      2.48 o 
  -8   2  17        3.75        3.89      2.63 o 
  -7   2  17       19.92       21.28      3.17 o 
  -6   2  17       35.19       30.88      3.36 o 
  -5   2  17        0.56        0.11      2.11 o 
  -4   2  17      142.95      146.78      7.74 o 
  -3   2  17       64.23       63.02      4.23 o 
  -2   2  17        3.41       -2.33      1.88 o 
  -1   2  17        0.07        2.27      2.33 o 
   0   2  17      152.25      155.44      7.58 o 
   1   2  17       64.67       62.93      5.00 o 
   2   2  17       39.44       24.83      3.79 o 
   3   2  17        0.82       -0.40      2.59 o 
   4   2  17       15.41       13.46      3.51 o 
   5   2  17       14.71       18.34      4.11 o 
   6   2  17        4.01       10.33      4.28 o 
   7   2  17        5.44       11.04      6.42 o 
   8   2  17       32.33       47.33      7.67 o 
 -12   3  17        5.82        1.84      3.38 o 
 -11   3  17       44.10       57.11      6.35 o 
 -10   3  17        0.75        2.43      2.61 o 
  -9   3  17        0.04        2.40      2.36 o 
  -8   3  17        8.00        3.08      2.29 o 
  -7   3  17       20.88       13.96      4.03 o 
  -6   3  17       15.34       17.73      2.83 o 
  -5   3  17        9.06       10.28      2.40 o 
  -4   3  17        0.17       -0.06      2.10 o 
  -3   3  17      102.25      110.44      5.77 o 
  -2   3  17       31.15       28.73      4.30 o 
  -1   3  17       44.68       46.56      4.27 o 
   0   3  17       37.68       23.81      4.01 o 
   1   3  17      443.34      487.61     14.44 o 
   2   3  17       89.01      116.58      6.81 o 
   3   3  17        7.78        0.27      2.84 o 
   4   3  17        1.02        2.54      3.35 o 
   5   3  17       26.60       21.02      4.90 o 
   6   3  17        0.34        6.14      4.50 o 
   7   3  17        8.28        8.97      4.79 o 
 -11   4  17        8.04       -2.08      5.77 o 
 -10   4  17        6.40        4.45      4.69 o 
  -9   4  17        1.75        5.59      4.51 o 
  -8   4  17        7.19        8.62      5.11 o 
  -7   4  17        1.15       -0.97      3.93 o 
  -6   4  17       25.93       20.35      4.19 o 
  -5   4  17       20.90       15.45      4.79 o 
  -4   4  17        6.48        3.62      2.42 o 
  -3   4  17        2.28        3.11      2.72 o 
  -2   4  17        1.37       -2.52      2.29 o 
  -1   4  17        1.04       -2.97      2.35 o 
   0   4  17        8.92        3.68      3.81 o 
   1   4  17        1.49       -0.01      3.19 o 
   2   4  17        0.35        0.52      2.76 o 
   3   4  17       66.30       61.85      8.33 o 
   4   4  17       91.57       88.46      8.73 o 
   5   4  17        1.85        2.76      4.05 o 
   6   4  17       27.53       24.74      5.48 o 
   7   4  17       95.51      103.00     13.99 o 
 -10   5  17       37.28       50.57     19.46 o 
  -9   5  17       19.30       19.46      7.07 o 
  -8   5  17        0.27        1.40      6.39 o 
  -7   5  17        5.16        6.85      4.13 o 
  -6   5  17       32.30       40.54      4.39 o 
  -5   5  17       22.54       26.35      5.64 o 
  -4   5  17      123.61      136.15      6.69 o 
  -3   5  17      150.76      142.07      7.22 o 
  -2   5  17      244.94      246.87     12.16 o 
  -1   5  17       89.43       89.87      6.03 o 
   0   5  17      207.40      213.93      8.93 o 
   1   5  17        0.00       -1.21      3.43 o 
   2   5  17        4.54        4.08      3.89 o 
   3   5  17       52.62       62.61      7.69 o 
   4   5  17        9.10        7.14      4.39 o 
   5   5  17        0.19       -1.88      4.12 o 
  -8   6  17        0.01       -6.10      4.85 o 
  -7   6  17       22.63       28.93      4.32 o 
  -6   6  17       23.99       26.95      5.43 o 
  -5   6  17       36.36       32.96      7.81 o 
  -4   6  17        3.66        1.00      3.40 o 
  -3   6  17       22.30       19.77      4.44 o 
  -2   6  17       10.94        6.77      3.56 o 
  -1   6  17       13.13       11.95      4.22 o 
   0   6  17        4.45        4.92      4.01 o 
   1   6  17       15.92        6.04      4.23 o 
   2   6  17       45.91       36.81      5.95 o 
   3   6  17       37.25       49.56      7.15 o 
  -4   7  17        4.82        7.37      4.60 o 
  -3   7  17       87.49       99.03      8.55 o 
  -2   7  17       23.49       30.23      6.82 o 
  -1   7  17        7.09        9.85      5.11 o 
   0   7  17        0.81        3.29      4.69 o 
 -12   0  18       17.99        7.95      5.21 o 
 -11   0  18       55.52       49.97     13.97 o 
 -10   0  18       33.32       31.81      9.78 o 
  -9   0  18        0.06        0.06      3.73 o 
  -8   0  18      339.57      391.99     46.99 o 
  -7   0  18       82.60       75.54     10.72 o 
  -6   0  18       85.11       80.72      7.26 o 
  -5   0  18       76.07       84.37      7.40 o 
  -4   0  18       53.72       45.57      5.67 o 
  -3   0  18      119.45      124.26      8.95 o 
  -2   0  18        5.03        0.27      3.39 o 
  -1   0  18      111.95      113.39      8.07 o 
   0   0  18      129.67      122.88      8.56 o 
   1   0  18      116.75      116.38      8.56 o 
   2   0  18       10.40       -0.15      3.59 o 
   3   0  18      135.30      135.60     11.76 o 
   4   0  18        0.47       -4.79      3.98 o 
   5   0  18       42.58       36.96     12.51 o 
   6   0  18       56.88       68.87     10.43 o 
   7   0  18       25.98       25.58      9.05 o 
   8   0  18      159.59      192.77     19.60 o 
 -12   1  18        7.15        6.93      3.58 o 
 -11   1  18        5.01        5.91      3.24 o 
 -10   1  18        7.28        7.76      3.26 o 
  -9   1  18      100.52       93.43      8.01 o 
  -8   1  18       16.18       11.44      3.13 o 
  -7   1  18       42.26       38.98      5.22 o 
  -6   1  18       83.58       88.29      6.67 o 
  -5   1  18      208.16      207.83     12.30 o 
  -4   1  18       34.31       32.38      3.57 o 
  -3   1  18      213.24      212.93      8.09 o 
  -2   1  18      533.56      541.40     13.68 o 
  -1   1  18      278.39      272.59      9.07 o 
   0   1  18        1.76        0.41      2.30 o 
   1   1  18        7.09       11.87      3.06 o 
   2   1  18       23.33       22.31      3.72 o 
   3   1  18       26.04       32.33      4.26 o 
   4   1  18        2.94        3.98      3.15 o 
   5   1  18       34.13       32.22      4.55 o 
   6   1  18        0.76       -3.67      3.95 o 
   7   1  18       38.60       63.92      7.54 o 
 -12   2  18       28.34       30.11      6.32 o 
 -11   2  18       17.34       15.51      3.86 o 
 -10   2  18        0.50       -3.85      2.56 o 
  -9   2  18        3.68        0.39      2.55 o 
  -8   2  18        0.05        1.96      2.45 o 
  -7   2  18       10.21        8.61      3.45 o 
  -6   2  18       27.15       28.49      3.84 o 
  -5   2  18        0.18        3.34      2.31 o 
  -4   2  18        0.03        1.72      2.25 o 
  -3   2  18       32.37       38.51      5.32 o 
  -2   2  18       41.49       34.56      3.83 o 
  -1   2  18      243.18      244.44      9.50 o 
   0   2  18        1.26        2.38      3.15 o 
   1   2  18        7.59        3.81      2.78 o 
   2   2  18        1.34       -1.96      2.70 o 
   3   2  18        1.47        3.33      3.05 o 
   4   2  18       61.01       69.94      5.80 o 
   5   2  18       12.23       10.59      4.17 o 
   6   2  18       17.43       17.45      4.66 o 
   7   2  18       40.82       45.45      6.78 o 
 -11   3  18        6.97        5.23      3.15 o 
 -10   3  18       15.74       13.23      3.07 o 
  -9   3  18       61.11       59.98      4.50 o 
  -8   3  18        0.88        1.30      2.36 o 
  -7   3  18       36.84       32.33      4.37 o 
  -6   3  18       22.02       19.63      4.03 o 
  -5   3  18        2.95       -0.12      2.33 o 
  -4   3  18        1.69        2.34      2.70 o 
  -3   3  18        6.01        5.74      2.64 o 
  -2   3  18        0.07        4.82      2.57 o 
  -1   3  18       10.04        5.88      2.90 o 
   0   3  18       71.24       84.97      7.53 o 
   1   3  18        0.19        3.77      2.89 o 
   2   3  18      218.48      227.21      9.42 o 
   3   3  18        6.96        5.38      3.31 o 
   4   3  18       10.07        8.05      3.83 o 
   5   3  18        1.38        1.96      3.92 o 
   6   3  18       19.39       14.12      4.88 o 
 -10   4  18        8.22        3.26      5.17 o 
  -9   4  18       12.46       23.80      5.78 o 
  -8   4  18       22.44       29.52      8.81 o 
  -7   4  18       27.81       17.39      7.39 o 
  -6   4  18       79.51       82.55      6.29 o 
  -5   4  18       14.44       15.63      3.28 o 
  -4   4  18        0.03       -0.94      2.42 o 
  -3   4  18        0.53       -0.51      2.54 o 
  -2   4  18      118.43      122.90      7.44 o 
  -1   4  18       36.48       34.11      4.25 o 
   0   4  18       17.86       14.14      3.81 o 
   1   4  18      146.22      173.26      8.29 o 
   2   4  18        0.99        6.28      3.44 o 
   3   4  18        6.23       -0.08      3.66 o 
   4   4  18      154.44      174.54     12.78 o 
   5   4  18        0.03        0.97      4.24 o 
  -9   5  18        1.41        0.80      5.90 o 
  -8   5  18        2.83        0.67      5.81 o 
  -7   5  18        1.63        6.03      5.06 o 
  -6   5  18        0.63        1.74      2.76 o 
  -5   5  18        0.38        0.64      2.77 o 
  -4   5  18        0.02        0.72      2.68 o 
  -3   5  18       10.91       10.26      4.16 o 
  -2   5  18       17.77       21.13      3.78 o 
  -1   5  18       24.57       24.75      4.08 o 
   0   5  18       28.13       13.47      4.26 o 
   1   5  18       23.53       13.03      4.44 o 
   2   5  18        1.49        1.88      4.08 o 
   3   5  18       66.12       68.85      7.42 o 
   4   5  18       56.83       80.54      8.14 o 
  -6   6  18        9.06        6.54      3.41 o 
  -5   6  18       16.99       14.57      4.56 o 
  -4   6  18        2.81       -1.21      3.54 o 
  -3   6  18       19.78       33.33      6.73 o 
  -2   6  18       38.15       34.12      5.24 o 
  -1   6  18       15.59        8.66      4.21 o 
   0   6  18        4.84        9.15      4.29 o 
   1   6  18        0.49        5.19      4.26 o 
   2   6  18        4.52       10.14      4.75 o 
 -11   1  19       32.99       36.01      4.73 o 
 -10   1  19        2.20        5.83      3.21 o 
  -9   1  19       11.13       11.66      3.30 o 
  -8   1  19       58.68       50.48      7.88 o 
  -7   1  19      100.25      106.75     10.34 o 
  -6   1  19        6.44        3.30      3.42 o 
  -5   1  19       21.35       27.94      4.84 o 
  -4   1  19      179.74      175.54      7.26 o 
  -3   1  19        0.86        2.04      2.21 o 
  -2   1  19        1.32        1.89      2.60 o 
  -1   1  19       96.79      123.68      6.17 o 
   0   1  19        2.11        2.83      2.90 o 
   1   1  19      156.06      156.96      7.82 o 
   2   1  19       25.46       28.18      4.22 o 
   3   1  19       31.11       26.50      4.85 o 
   4   1  19       34.76       34.74      4.71 o 
   5   1  19       19.17       20.93      4.73 o 
   6   1  19        2.45        3.67      4.62 o 
 -11   2  19        7.28        5.74      3.62 o 
 -10   2  19       10.75        9.16      4.14 o 
  -9   2  19       18.11       10.87      4.25 o 
  -8   2  19        0.03        1.62      2.46 o 
  -7   2  19        1.93        4.42      2.86 o 
  -6   2  19      128.40      129.16      8.25 o 
  -5   2  19       59.40       43.85      6.28 o 
  -4   2  19        5.45        4.42      2.56 o 
  -3   2  19      477.03      513.00     16.11 o 
  -2   2  19       39.63       36.39      4.09 o 
  -1   2  19        0.72        2.11      2.81 o 
   0   2  19      263.74      270.45      9.96 o 
   1   2  19        8.86        3.74      3.12 o 
   2   2  19        0.67       -1.32      2.91 o 
   3   2  19       17.04       11.70      3.66 o 
   4   2  19        0.32       -1.99      3.06 o 
   5   2  19        0.01       -2.18      3.92 o 
   6   2  19       13.20        6.44      4.72 o 
 -10   3  19        5.71        3.01      2.96 o 
  -9   3  19       27.69       36.90      4.44 o 
  -8   3  19       23.06       14.50      3.37 o 
  -7   3  19        9.90        6.08      3.87 o 
  -6   3  19       13.48        7.59      2.92 o 
  -5   3  19       51.85       51.32      4.34 o 
  -4   3  19       22.46       18.57      4.54 o 
  -3   3  19        7.70        7.09      4.09 o 
  -2   3  19        3.53        2.33      2.65 o 
  -1   3  19        4.94        3.62      3.09 o 
   0   3  19        7.49        7.96      3.46 o 
   1   3  19       20.22       25.52      4.42 o 
   2   3  19        2.26       -0.03      3.20 o 
   3   3  19       31.47       26.63      4.51 o 
   4   3  19       24.05       34.48      7.88 o 
   5   3  19      148.63      185.62     12.66 o 
  -9   4  19        2.13        1.05      5.75 o 
  -8   4  19       28.91       20.67      7.17 o 
  -7   4  19        0.95        5.09      2.77 o 
  -6   4  19      138.01      155.02     12.69 o 
  -5   4  19       11.16        9.11      3.78 o 
  -4   4  19       23.98       24.37      3.76 o 
  -3   4  19        0.12       -2.47      2.47 o 
  -2   4  19       17.21       12.97      3.41 o 
  -1   4  19      239.41      249.41     10.41 o 
   0   4  19       31.56       30.45      4.63 o 
   1   4  19      192.76      226.61     10.42 o 
   2   4  19       38.20       40.06      6.82 o 
   3   4  19       84.26      102.10     10.58 o 
   4   4  19       73.60       83.55      8.13 o 
  -7   5  19       11.48        0.12      4.89 o 
  -6   5  19       47.69       49.57      5.92 o 
  -5   5  19       12.86       16.35      3.71 o 
  -4   5  19        0.35       -0.44      2.87 o 
  -3   5  19       22.97       24.53      4.01 o 
  -2   5  19        0.25        0.69      3.21 o 
  -1   5  19       25.08       31.07      4.51 o 
   0   5  19       47.88       50.26      7.91 o 
   1   5  19      162.44      198.12     11.19 o 
   2   5  19       37.41       15.78      4.89 o 
   3   5  19        1.95       -5.30      4.08 o 
  -4   6  19        2.06        2.29      4.07 o 
  -3   6  19       11.18        7.42      4.22 o 
  -2   6  19       55.01       50.24      7.84 o 
  -1   6  19       31.89       43.53      6.05 o 
 -10   0  20        6.48        2.62      5.53 o 
  -9   0  20        1.14        1.37      4.06 o 
  -8   0  20       28.31       18.20      5.44 o 
  -7   0  20      240.73      254.81     15.75 o 
  -6   0  20       14.15       23.97     11.22 o 
  -5   0  20      195.47      241.08     15.19 o 
  -4   0  20      456.55      494.96     19.84 o 
  -3   0  20      491.02      525.21     20.79 o 
  -2   0  20       14.00       10.81      4.09 o 
  -1   0  20        0.31        1.11      3.78 o 
   0   0  20        2.91        1.47      3.68 o 
   1   0  20        5.72       10.91      5.48 o 
   2   0  20        1.86        4.16      6.43 o 
   3   0  20       34.89       52.03     10.41 o 
   4   0  20       15.73        8.47      5.48 o 
   5   0  20       81.09      104.00     11.79 o 
 -10   1  20       39.42       39.48      7.15 o 
  -9   1  20       41.59       34.68      5.10 o 
  -8   1  20       17.93       14.12      3.46 o 
  -7   1  20        2.20        4.55      2.94 o 
  -6   1  20       61.85       74.06      7.24 o 
  -5   1  20       28.79       31.48      3.93 o 
  -4   1  20       10.92        6.60      3.84 o 
  -3   1  20       25.62       21.44      3.61 o 
  -2   1  20      274.67      295.12     10.45 o 
  -1   1  20       79.58       87.93      6.05 o 
   0   1  20        6.19        2.04      3.03 o 
   1   1  20        0.29        5.60      3.12 o 
   2   1  20        7.89        8.40      3.52 o 
   3   1  20       13.46        7.89      3.73 o 
   4   1  20       64.78       85.13      7.88 o 
   5   1  20        1.09       10.68      4.44 o 
 -10   2  20       30.78       34.20      5.61 o 
  -9   2  20        6.72        7.60      3.08 o 
  -8   2  20       78.74       77.91      5.83 o 
  -7   2  20        0.50        0.34      2.98 o 
  -6   2  20       25.90       24.44      3.77 o 
  -5   2  20       13.17       12.32      3.11 o 
  -4   2  20        4.81        2.81      2.71 o 
  -3   2  20       55.13       43.23      6.11 o 
  -2   2  20       52.22       48.52      6.76 o 
  -1   2  20       33.70       37.01      4.91 o 
   0   2  20       40.10       37.57      7.13 o 
   1   2  20        4.71        5.68      3.41 o 
   2   2  20        2.24        1.87      3.33 o 
   3   2  20       12.72       13.34      3.93 o 
   4   2  20       43.23       52.16      7.57 o 
   5   2  20        0.00       -0.22      4.09 o 
  -9   3  20        2.95        4.18      3.08 o 
  -8   3  20        0.02        0.55      2.99 o 
  -7   3  20       24.42       35.95      7.11 o 
  -6   3  20        5.81       -0.91      2.99 o 
  -5   3  20        0.02        2.86      2.87 o 
  -4   3  20        6.97        4.19      2.85 o 
  -3   3  20       31.71       29.33      5.35 o 
  -2   3  20        8.75        7.90      3.19 o 
  -1   3  20        3.29        2.03      3.11 o 
   0   3  20        2.41        2.47      3.21 o 
   1   3  20       74.59       76.55      6.26 o 
   2   3  20       21.42       31.90      4.78 o 
   3   3  20       15.14       18.22      5.16 o 
   4   3  20       12.69       13.55      4.96 o 
  -8   4  20       58.40       68.87      8.48 o 
  -7   4  20        0.03        0.41      2.81 o 
  -6   4  20        9.92       11.73      3.37 o 
  -5   4  20       14.72        9.49      4.22 o 
  -4   4  20        7.08        7.56      3.14 o 
  -3   4  20        1.61        3.28      3.07 o 
  -2   4  20       35.36       30.56      5.44 o 
  -1   4  20        0.19        3.64      3.35 o 
   0   4  20       67.90       71.34      6.38 o 
   1   4  20        0.01        1.57      3.53 o 
   2   4  20        8.06        3.11      4.26 o 
   3   4  20      142.22      140.89     11.32 o 
  -5   5  20       12.64        5.02      3.35 o 
  -4   5  20        2.99       -0.33      3.54 o 
  -3   5  20        0.07       -2.41      3.10 o 
  -2   5  20        0.00       -1.92      3.39 o 
  -1   5  20       24.92       18.68      5.12 o 
   0   5  20        0.49        3.20      4.05 o 
  -9   1  21        7.26        6.85      3.64 o 
  -8   1  21        0.91       -3.26      2.88 o 
  -7   1  21       63.57       60.28     11.19 o 
  -6   1  21        5.47        3.91      3.55 o 
  -5   1  21       28.62       29.55      4.00 o 
  -4   1  21      124.27      126.72      8.28 o 
  -3   1  21        0.25       -1.77      2.99 o 
  -2   1  21       77.95       72.28      6.02 o 
  -1   1  21       53.98       61.75      5.47 o 
   0   1  21        1.24        1.26      3.08 o 
   1   1  21        0.37       -2.24      3.08 o 
   2   1  21        0.09        1.19      3.36 o 
   3   1  21        0.00       -3.36      3.66 o 
   4   1  21      111.45      125.37      9.06 o 
  -9   2  21       37.76       26.55      6.34 o 
  -8   2  21       11.63       11.56      3.63 o 
  -7   2  21        3.28        3.58      3.38 o 
  -6   2  21        1.06        5.12      3.36 o 
  -5   2  21       20.05       25.01      4.31 o 
  -4   2  21        0.10        0.01      2.65 o 
  -3   2  21        9.63        8.67      3.45 o 
  -2   2  21       89.08       92.79      7.12 o 
  -1   2  21       15.96       12.58      3.52 o 
   0   2  21       11.29       12.95      3.61 o 
   1   2  21        4.93        2.12      3.36 o 
   2   2  21       11.75        9.15      4.05 o 
   3   2  21        1.25       -1.07      3.50 o 
  -8   3  21       15.67       23.45      4.50 o 
  -7   3  21        2.22        2.85      3.29 o 
  -6   3  21        7.30        6.75      4.55 o 
  -5   3  21       17.78       11.14      3.53 o 
  -4   3  21        0.10       -0.28      2.77 o 
  -3   3  21       12.15       10.91      3.83 o 
  -2   3  21       56.10       71.01      6.38 o 
  -1   3  21       67.30       97.93      7.12 o 
   0   3  21        2.90        1.13      3.72 o 
   1   3  21       24.70       25.87      5.06 o 
   2   3  21        0.08        0.45      3.71 o 
  -6   4  21        3.39        8.15      3.45 o 
  -5   4  21        4.13        5.10      3.78 o 
  -4   4  21        4.00        3.58      3.32 o 
  -3   4  21       61.82       79.70      8.18 o 
  -2   4  21       60.18       67.62      6.20 o 
  -1   4  21       11.22        9.52      5.42 o 
   0   4  21        6.94       11.20      3.93 o 
   1   4  21       12.66        8.53      4.36 o 
  -8   0  22      170.63      186.49     32.35 o 
  -7   0  22       19.70       15.91      7.58 o 
  -6   0  22       33.70       22.47     11.52 o 
  -5   0  22       70.52       72.06      8.36 o 
  -4   0  22      110.48      105.66      9.90 o 
  -3   0  22       14.53       10.76      4.57 o 
  -2   0  22       26.93       34.44      6.23 o 
  -1   0  22       38.19       46.07     15.00 o 
   0   0  22        2.19        3.22      5.70 o 
   1   0  22        2.53        7.36      5.71 o 
   2   0  22      105.64      117.33     12.29 o 
  -8   1  22        7.83        8.34      3.64 o 
  -7   1  22       18.37       16.31      3.93 o 
  -6   1  22       96.77       96.75      7.01 o 
  -5   1  22      144.12      161.23      9.78 o 
  -4   1  22       81.13       78.42      6.14 o 
  -3   1  22        1.97        0.39      3.26 o 
  -2   1  22       25.39       24.67      4.09 o 
  -1   1  22       20.06       30.38      4.63 o 
   0   1  22       25.36       24.84      5.35 o 
   1   1  22       38.45       27.26      6.34 o 
   2   1  22        5.69        4.70      4.40 o 
  -7   2  22        6.83        1.20      3.77 o 
  -6   2  22        1.26        0.20      3.38 o 
  -5   2  22        0.06       -0.15      3.22 o 
  -4   2  22       61.02       49.78      5.03 o 
  -3   2  22       46.73       52.18      5.35 o 
  -2   2  22        0.97       -3.56      3.45 o 
  -1   2  22        3.12       -0.73      3.32 o 
   0   2  22        7.80        5.23      3.59 o 
   1   2  22       56.40       68.06      6.27 o 
  -6   3  22        1.55       -1.70      3.27 o 
  -5   3  22        0.16        0.91      3.66 o 
  -4   3  22        2.01        1.13      3.27 o 
  -3   3  22       67.59       75.31      5.95 o 
  -2   3  22       11.78       16.46      4.27 o 
  -1   3  22       29.04       31.57      5.53 o 
   0   3  22       83.44       93.95      7.03 o 
  -5   1  23       15.01       20.41      4.48 o 
  -4   1  23        5.98        0.24      3.45 o 
  -3   1  23        0.17        0.85      3.42 o 
  -2   1  23        2.30       -1.47      3.38 o 
  -1   1  23       37.42       41.49      6.04 o 
   0   1  23       25.02       33.59      5.44 o 
  -4   2  23       42.86       40.15      5.22 o 
  -3   2  23       44.64       46.52      5.63 o 
  -2   2  23        6.53        8.05      5.15 o 
                                                 
